# Supplementary material for: The contribution of plasmids to trait diversity in a soil bacterium
Source: ISME Commun. 2024 Feb 14;4(1):ycae025. doi: 10.1093/ismeco/ycae025 (PMC10999282; doi:10.1093/ismeco/ycae025)
Supplement: Finks_etal_2024_r1_ycae025 [file finks_etal_2024_r1_ycae025.xlsx]

## Sheet: Table_S1
Table S1. Overview of Curtobacterium genomes included in analyses.
Strain ID/Plasmid ID	GenBank/RefSeq/BioSample Accession	Sequencing Platform	Assembly Method	Replicon Type	Length (bp)	% GC	Topology**	Genome Coverage (mean read depth)	Taxonomy	Ecotype	Sample Collection Date (YYYY-MM-DD; YYYY-MM; YYYY)	Latitude and Longitude (DD)	Geographic Location Name (Country: Region, Sub-region)	GOLD classification	Broad-scale Environmental Context	Local Environmental Context	Environmental medium	Environment Type	Publication	Notes
AA3	CP018783.1	PacBio	HGAP v. OCT-2015	Chromosome	3973750	70.9	Circular	128.91	Curtobacterium pusillum	Other	2012-12	-	USA:Boston	Plants:Roots	-	-	-	Agriculture	Nui et al., 2017
P990	CP045287.2	PacBio	FALCON v. OCT-2019	Chromosome	3,736,959	71	Circular	1.0 (normalized)	Curtobacterium flaccumfaciens	I	2015	-	Iran	-	-	-	-	Agriculture	-	Isolation source is dry beans
DSM20129	CP080395.1	PacBio	Flye v2.7	Chromosome	3,657,770	71.1	Circular	173	Curtobacterium flaccumfaciens	I	1990-08-22	-	USA: South Dakota	Plants	-	-	-	Agriculture	-	Isolation source is bean blight
ATCC31317	CP093378.1	PacBio RSII	GS De Novo Assembler v. 2.3	Chromosome	3670823	71.7	Circular	169	Curtobacterium luteum	II	2019-02-15	-	South Korea: Yongin-si, Gyeonggi-do	Environmental:Terrestrial:Soil	-	-	-	Apiculture	-
D03	CP126275.1	Illumina HiSeq; Oxford Nanopore MinION	Unicycler v0.4.8	Chromosome	3398439	71.8	Circular	359.1 (Illumina Hiseq); 73.9 (ONT)	Curtobacterium sp.	V	2016-06-14	33.652, -116.372	USA: California	Environmental:Terrestrial:Soil	Environmental system:Ecosystem:Desert biome	Independent continuant:Environmental zone:Vegetated area or tundra	Environmental material:soil	Desert	Chase et al., 2018; Scales et al., 2023; This Study
D26	CP126281.1	Illumina HiSeq; Oxford Nanopore MinION	Unicycler v0.4.8	Chromosome	3558442	71	Circular	86.4 (Illumina Hiseq); 96.9 (ONT)	Curtobacterium sp.	I	2016-06-14	33.652, -116.372	USA: California	Environmental:Terrestrial:Soil	Environmental system:Ecosystem:Desert biome	Independent continuant:Environmental zone:Vegetated area or tundra	Environmental material:soil	Desert	Chase et al., 2018; This Study
D35	CP126279.1	Illumina HiSeq; Oxford Nanopore MinION	Unicycler v0.4.8	Chromosome	3404808	71.7	Circular	78.4 (Illumina Hiseq); 116.3 (ONT)	Curtobacterium sp.	V	2016-06-14	33.652, -116.372	USA: California	Environmental:Terrestrial:Soil	Environmental system:Ecosystem:Desert biome	Independent continuant:Environmental zone:Vegetated area or tundra	Environmental material:soil	Desert	Chase et al., 2018; Scales et al., 2023; This Study
D40	CP126273.1	Illumina HiSeq; Oxford Nanopore MinION	Unicycler v0.4.8	Chromosome	3379300	71.7	Circular	91.6 (Illumina Hiseq); 156.9 (ONT)	Curtobacterium sp.	V	2016-06-14	33.652, -116.372	USA: California	Environmental:Terrestrial:Soil	Environmental system:Ecosystem:Desert biome	Independent continuant:Environmental zone:Vegetated area or tundra	Environmental material:soil	Desert	Chase et al., 2018; Scales et al., 2023; This Study
G07	CP126271.1	Illumina HiSeq; Oxford Nanopore MinION	Unicycler v0.4.8	Chromosome	3712529	71.1	Circular	85.5 (Illumina Hiseq); 222.7 (ONT)	Curtobacterium sp.	III	2016-06-14	33.737, -117.695	USA: California	Environmental:Terrestrial:Soil:Grasslands	Environmental system:Ecosystem:Terrestrial ecosystem: Grassland ecosystem	Independent continuant:Environmental zone:Vegetated area	Environmental material:soil:grassland soil	Grassland	Chase et al., 2018; This Study
G31	CP126270.1	Illumina HiSeq; Oxford Nanopore MinION	Unicycler v0.4.8	Chromosome	3789944	71	Circular	70.9 (Illumina Hiseq); 140.8 (ONT)	Curtobacterium sp.	I	2016-06-14	33.737, -117.695	USA: California	Environmental:Terrestrial:Soil:Grasslands	Environmental system:Ecosystem:Terrestrial ecosystem: Grassland ecosystem	Independent continuant:Environmental zone:Vegetated area	Environmental material:soil:grassland soil	Grassland	Chase et al., 2018; This Study
G32	CP126268.1	Illumina HiSeq; Oxford Nanopore MinION	Unicycler v0.4.8	Chromosome	3710209	71	Circular	141.3 (Illumina Hiseq); 124.6 (ONT)	Curtobacterium sp.	IV	2016-06-14	33.737, -117.695	USA: California	Environmental:Terrestrial:Soil:Grasslands	Environmental system:Ecosystem:Terrestrial ecosystem: Grassland ecosystem	Independent continuant:Environmental zone:Vegetated area	Environmental material:soil:grassland soil	Grassland	Chase et al., 2018; Scales et al., 2023; This Study
G36	CP126269.1	Illumina HiSeq; Oxford Nanopore MinION	Unicycler v0.4.8	Chromosome	3635022	72	Circular	25.8 (Illumina Hiseq); 368.8 (ONT)	Curtobacterium sp.	I	2016-06-14	33.737, -117.695	USA: California	Environmental:Terrestrial:Soil:Grasslands	Environmental system:Ecosystem:Terrestrial ecosystem: Grassland ecosystem	Independent continuant:Environmental zone:Vegetated area	Environmental material:soil:grassland soil	Grassland	Chase et al., 2018; This Study
G54	CP126263.1	Illumina HiSeq; Oxford Nanopore MinION	Unicycler v0.4.8	Chromosome	3777357	71	Circular	91.4 (Illumina Hiseq); 252.6 (ONT)	Curtobacterium sp.	I	2016-06-14	33.737, -117.695	USA: California	Environmental:Terrestrial:Soil:Grasslands	Environmental system:Ecosystem:Terrestrial ecosystem: Grassland ecosystem	Independent continuant:Environmental zone:Vegetated area	Environmental material:soil:grassland soil	Grassland	Chase et al., 2018; This Study
G58	CP126262.1	Illumina HiSeq; Oxford Nanopore MinION	Unicycler v0.4.8	Chromosome	3810013	71	Circular	97.5 (Illumina Hiseq); 101.7 (ONT)	Curtobacterium sp.	I	2016-06-14	33.737, -117.695	USA: California	Environmental:Terrestrial:Soil:Grasslands	Environmental system:Ecosystem:Terrestrial ecosystem: Grassland ecosystem	Independent continuant:Environmental zone:Vegetated area	Environmental material:soil:grassland soil	Grassland	Chase et al., 2018; This Study
MCBA15_004	CP126266.1	Illumina HiSeq; Oxford Nanopore MinION	Unicycler v0.4.8	Chromosome	3630731	72.1	Circular	89.6 (Illumina Hiseq); 87.1 (ONT)	Curtobacterium sp.	II	2015-11-18	43.383, -71.2	USA: Boston Area	Environmental:Terrestrial:Soil:Grasslands	Environmental system:Ecosystem:Terrestrial ecosystem: Grassland ecosystem	Independent continuant:Environmental zone:Vegetated area	Environmental material:soil:grassland soil	Grassland	Chase et al., 2018; This Study
MCBA15_012	CP126267.1	Illumina HiSeq; Oxford Nanopore MinION	Unicycler v0.4.8	Chromosome	3577139	72.2	Circular	85.9 (Illumina Hiseq); 463.1 (ONT)	Curtobacterium sp.	II	2015-11-18	43.383, -71.2	USA: Boston Area	Environmental:Terrestrial:Soil:Grasslands	Environmental system:Ecosystem:Terrestrial ecosystem: Grassland ecosystem	Independent continuant:Environmental zone:Vegetated area	Environmental material:soil:grassland soil	Grassland	Chase et al., 2018; This Study
MMLR14-002*	-	Illumina HiSeq; Oxford Nanopore MinION	Unicycler v0.4.8	Chromosome	3773875	71	Circular	106.3 (Illumina Hiseq); 237.9 (PacBio)	Curtobacterium sp.	I	2011-06-01	33.652, -116.372	USA: California	Environmental:Terrestrial:Soil:Grasslands	Environmental system:Ecosystem:Terrestrial ecosystem: Grassland ecosystem	Independent continuant:Environmental zone:Vegetated area	Environmental material:soil:grassland soil	Grassland	Chase et al., 2018; Scales et al., 2023
MR_MD2014	NZ_CP009755.1	PacBio	HGAP3 with CELERA v8	Chromosome	3,443,800	72	Circular	89.2	Curtobacterium sp.	II	2014-07	-	USA	-	-	-	Environmental material:soil	Urban	Mariita et al., 2015
BH-2-1-1	NZ_CP017580.1	PacBio	HGAP v3	Chromosome	3,795,948	71.4	Circular	406.5	Curtobacterium sp.	IV	2013	-	Norway	-	-	-	-	Agriculture	-
SGAir0471	NZ_CP027869.1	Illumina MiSeq; PacBio	HGAP v3	Chromosome	3,531,991	71.7	Circular	100.3 (Illumina Miseq); 125.3 (PacBio)	Curtobacterium sp.	II	2015-06-21	-	Singapore	-	-	-	-	Urban	-	Isolation source is air
Cff1037	NZ_CP041259.1	PacBio RSII	Canu v1.7	Chromosome	3,667,996	71.1	Circular	396	Curtobacterium flaccumfaciens	I	2015	-	Turkey	-	-	-	-	Agriculture	O'Leary and Gilbertson, 2020
YC1	NZ_CP066341.1	Illumina HiSeq	Celera Assembler v. 8.3rc2	Chromosome	3,301,309	71.7	Circular	55.22	Curtobacterium sp.	I	2018-04-16	-	China: Ningxia, Yinchuan, Western Xia imperial	-	-	-	-	Algae	-	Isolation source is Nostoc flagelliforme
24E2	NZ_CP068987.1	Oxford Nanopore MiniION	Flye v. 2.8-b1674	Chromosome	3,805,409	70.7	Circular	555	Curtobacterium sp.	I	2019-05-12	41.406, -72.906	USA: Connecticut, Hamden	-	-	-	Plant structure: portion of plant tissue	Agriculture	-	Isolation source is flower stigma of apple
BRIP:70614	NZ_CP071883.1	Illumina MiSeq; Oxford Nanopore MinION	Unicycler v0.4.8	Chromosome	3,777,090	71	Circular	500	Curtobacterium flaccumfaciens	I	2018	-	Australia: Queensland	-	-	-	-	Agriculture	-
BRIP:70606	NZ_CP074439.1	Illumina MiSeq; Oxford Nanopore MinION	Unicycler v0.4.8	Chromosome	3,811,118	70.9	Linear	500	Curtobacterium flaccumfaciens	I	2018	-	Australia: New South Wales	-	-	-	-	Agriculture	-
L6-1	NZ_CP076544.1	PacBio	Flye v2.7	Chromosome	3,402,814	72	Circular	273	Curtobacterium sp.	IV	2013-08-21	34.4731, -104.242	USA: New Mexico	-	-	-	-	Unkown	-	Isolation_source is ENVO:01001711 at an altitude of 26000 m
TC1	NZ_CP081964.1	Illumina MiSeq; Oxford Nanopore MinION	Unicycler v0.4.7	Chromosome	3,954,930	70.7	Circular	220	Curtobacterium sp.	I	2018-08	-	USA: Virginia	-	-	-	-	Agriculture	-	Isolation source is seed coat of Medicago sativa
TXMA1	NZ_CP083910.1	Oxford Nanopore MiniION	Flye v2.9	Chromosome	3,454,876	71.8	Circular	111	Curtobacterium sp.	II	2019-09	-	USA: Texas, Monte Alto	-	-	-	-	Agriculture	-	Isolation source is Leaf petiole of Grapevine
C1	NZ_CP088076.1	Illumina MiSeq; Oxford Nanopore MinION	Unicycler v0.4.9b	Chromosome	3,473,005	72.2	Circular	686.6	Curtobacterium sp.	II	-	-	Taiwan	-	-	-	-	Unkown	-
P20	CP126260.1	Illumina HiSeq; Oxford Nanopore MinION	Unicycler v0.4.8	Chromosome	3883234	70.8	Circular	104.2 (Illumina Hiseq); 142.8 (ONT)	Curtobacterium sp.	I	2016-06-14	33.808, -116.772	USA: California	Environmental:Terrestrial:Soil:Boreal forest	Environmental system:temperate environment:temperate coniferous forest biome	Independent continuant:Environmental zone:Vegetated area	Environmental material:soil:alpine soil	Alpine	Chase et al., 2018; This Study
P43	CP126259.1	Oxford Nanopore MinION	Trycycler v0.5.3	Chromosome	3307813	71.7	Circular	95.8 (ONT)	Curtobacterium sp.	IV	2016-06-14	33.808, -116.772	USA: California	Environmental:Terrestrial:Soil:Boreal forest	Environmental system:temperate environment:temperate coniferous forest biome	Independent continuant:Environmental zone:Vegetated area	Environmental material:soil:alpine soil	Alpine	Chase et al., 2018; Scales et al., 2023; This Study
S05	CP126258.1	Illumina HiSeq; Oxford Nanopore MinION	Unicycler v0.4.8	Chromosome	3758921	70.8	Circular	254.3 (Illumina HiSeq); 223.6 (ONT)	Curtobacterium sp.	I	2016-06-14	33.328, -115.843	USA: California	Environmental:Terrestrial:Soil:Unclassified	Environmental system:Ecosystem:Terrestrial ecosystem	Independent continuant:Environmental zone:Vegetated area	Environmental material:soil	Salton-Sea	Chase et al., 2018; This Study
S07	CP126257.1	Illumina HiSeq; Oxford Nanopore MinION	Unicycler v0.4.8	Chromosome	3309445	71.6	Circular	124.4 (Illumina HiSeq); 139.1 (ONT)	Curtobacterium sp.	II	2016-06-14	33.328, -115.843	USA: California	Environmental:Terrestrial:Soil:Unclassified	Environmental system:Ecosystem:Terrestrial ecosystem	Independent continuant:Environmental zone:Vegetated area	Environmental material:soil	Salton-Sea	Chase et al., 2018; This Study
S15	CP126256.1	Illumina HiSeq; Oxford Nanopore MinION	Unicycler v0.4.8	Chromosome	3318982	71.3	Circular	183.3 (Illumina HiSeq); 152.9 (ONT)	Curtobacterium sp.	IV	2016-06-14	33.328, -115.843	USA: California	Environmental:Terrestrial:Soil:Unclassified	Environmental system:Ecosystem:Terrestrial ecosystem	Independent continuant:Environmental zone:Vegetated area	Environmental material:soil	Salton-Sea	Chase et al., 2018; This Study
S16	CP126254.1	Illumina HiSeq; Oxford Nanopore MinION	Unicycler v0.4.8	Chromosome	3823576	70.9	Circular	89.3 (Illumina HiSeq); 99.4 (ONT)	Curtobacterium sp.	I	2016-06-14	33.328, -115.843	USA: California	Environmental:Terrestrial:Soil:Unclassified	Environmental system:Ecosystem:Terrestrial ecosystem	Independent continuant:Environmental zone:Vegetated area	Environmental material:soil	Salton-Sea	Chase et al., 2018; Scales et al., 2023; This Study
W02	CP126251.1	Illumina HiSeq; Oxford Nanopore MinION	Unicycler v0.4.8	Chromosome	3822211	71.1	Circular	121.5 (Illumina HiSeq); 255.8 (ONT)	Curtobacterium sp.	Other	2016-06-14	33.605, -116.455	USA: California	Environmental:Terrestrial:Soil	Environmental system:Ecosystem:Terrestrial ecosystem	Independent continuant:Environmental zone:Vegetated area	Environmental material:soil	Scrubland	Chase et al., 2018; This Study
W21	CP126252.1	Illumina HiSeq; Oxford Nanopore MinION	Unicycler v0.4.8	Chromosome	3783472	71	Circular	121.6 (Illumina HiSeq); 174.9 (ONT)	Curtobacterium sp.	I	2016-06-14	33.605, -116.455	USA: California	Environmental:Terrestrial:Soil	Environmental system:Ecosystem:Terrestrial ecosystem	Independent continuant:Environmental zone:Vegetated area	Environmental material:soil	Scrubland	Chase et al., 2018; Scales et al., 2023; This Study
W50	CP126250.1	Illumina HiSeq; Oxford Nanopore MinION	Unicycler v0.4.8	Chromosome	3273239	71.6	Circular	121.5 (Illumina HiSeq); 95.1 (ONT)	Curtobacterium sp.	IV	2016-06-14	33.605, -116.455	USA: California	Environmental:Terrestrial:Soil	Environmental system:Ecosystem:Terrestrial ecosystem	Independent continuant:Environmental zone:Vegetated area	Environmental material:soil	Scrubland	Chase et al., 2018; This Study
W52	CP126277.1	Illumina HiSeq; Oxford Nanopore MinION	Trycycler v0.5.3	Chromosome	3562357	71	Circular	210.6 (ONT)	Curtobacterium sp.	IV	2016-06-14	33.605, -116.455	USA: California	Environmental:Terrestrial:Soil	Environmental system:Ecosystem:Terrestrial ecosystem	Independent continuant:Environmental zone:Vegetated area	Environmental material:soil	Scrubland	Chase et al., 2018; Scales et al., 2023; This Study
pCPAA3	CP018784.1	PacBio	HGAP v. OCT-2015	Plasmid	567298	66.7	Circular	128.91	Curtobacterium pusillum	Other	2012-12	-	USA:Boston	Plants:Roots	-	-	-	Agriculture	Nui et al., 2017
Unnamed	CP080396.1	PacBio	Flye v2.7	Plasmid	121530	66	Circular	173	Curtobacterium flaccumfaciens	I	1990-08-22	-	USA: South Dakota	Plants	-	-	-	Agriculture	-	Isolation source is bean blight
pCFF113	NZ_CP041260.1	PacBio RSII	Canu v1.7	Plasmid	113440	66.1	Circular	396	Curtobacterium flaccumfaciens	I	2015	-	Turkey	-	-	-	-	Agriculture	O'Leary and Gilbertson, 2020
pCff1	NZ_CP045288.2	PacBio	FALCON v. OCT-2019	Plasmid	147310	66.1	Circular	1.0 (normalized)	Curtobacterium flaccumfaciens	I	2015	-	Iran	-	-	-	-	Agriculture	-	Isolation source is dry beans
pCff2	NZ_CP045289.2	PacBio	FALCON v. OCT-2019	Plasmid	25142	32.3	Circular	1.0 (normalized)	Curtobacterium flaccumfaciens	I	2015	-	Iran	-	-	-	-	Agriculture	-	Isolation source is dry beans
pCff3	NZ_CP045290.2	PacBio	FALCON v. OCT-2019	Plasmid	22293	35.3	Circular	1.0 (normalized)	Curtobacterium flaccumfaciens	I	2015	-	Iran	-	-	-	-	Agriculture	-	Isolation source is dry beans
pCspYC1	NZ_CP066342.1	Illumina HiSeq	Celera Assembler v8.3rc2	Plasmid	77217	67	Circular	55.22	Curtobacterium sp.	I	2018-04-16	-	China: Ningxia, Yinchuan, Western Xia imperial	-	-	-	-	Algae	-	Isolation source is Nostoc flagelliforme
pCff119a	NZ_CP071884.1	Illumina MiSeq; Oxford Nanopore MinION	Unicycler v0.4.8	Plasmid	119821	66	Linear	500	Curtobacterium flaccumfaciens	I	2018	-	Australia: Queensland	-	-	-	-	Agriculture	-
pCff119b	NZ_CP074440.1	Illumina MiSeq; Oxford Nanopore MinION	Unicycler v0.4.8	Plasmid	119808	66	Linear	500	Curtobacterium flaccumfaciens	I	2018	-	Australia: New South Wales	-	-	-	-	Agriculture	-
pTCL	NZ_CP081962.1	Illumina MiSeq; Oxford Nanopore MinION	Unicycler v0.4.7	Plasmid	163762	65.6	Circular	220	Curtobacterium sp.	I	2018-08	-	USA: Virginia	-	-	-	-	Agriculture	-	Isolation source is seed coat of Medicago sativa
pTCS	NZ_CP081963.1	Illumina MiSeq; Oxford Nanopore MinION	Unicycler v0.4.7	Plasmid	41985	67.8	Circular	220	Curtobacterium sp.	I	2018-08	-	USA: Virginia	-	-	-	-	Agriculture	-	Isolation source is seed coat of Medicago sativa
pC1a	NZ_CP088077.1	Illumina MiSeq; Oxford Nanopore MinION	Unicycler v0.4.9b	Plasmid	98179	67.5	Circular	686.6	Curtobacterium sp.	II	-	-	Taiwan	-	-	-	-	Unkown	-
pC1b	NZ_CP088078.1	Illumina MiSeq; Oxford Nanopore MinION	Unicycler v0.4.9b	Plasmid	60295	68.3	Circular	686.6	Curtobacterium sp.	II	-	-	Taiwan	-	-	-	-	Unkown	-
pC1c	NZ_CP088079.1	Illumina MiSeq; Oxford Nanopore MinION	Unicycler v0.4.9b	Plasmid	54520	68.7	Circular	686.6	Curtobacterium sp.	II	-	-	Taiwan	-	-	-	-	Unkown	-
pD03a	CP126276.1	Illumina HiSeq; Oxford Nanopore MinION	Unicycler v0.4.8	Plasmid	51792	65.4	Circular	683.9 (Illumina Hiseq); 63.7 (ONT)	Curtobacterium sp.	V	2016-06-14	33.652, -116.372	USA: California	Environmental:Terrestrial:Soil	Environmental system:Ecosystem:Desert biome	Independent continuant:Environmental zone:Vegetated area or tundra	Environmental material:soil	Desert	This Study
pD03b	CP126277.1	Illumina HiSeq; Oxford Nanopore MinION	Unicycler v0.4.8	Plasmid	1579	68.5	Circular	8447.8 (Illumina HiSeq); 12.2 (ONT)	Curtobacterium sp.	V	2016-06-14	33.652, -116.372	USA: California	Environmental:Terrestrial:Soil	Environmental system:Ecosystem:Desert biome	Independent continuant:Environmental zone:Vegetated area or tundra	Environmental material:soil	Desert	This Study
pD26a	CP126282.1	Illumina HiSeq; Oxford Nanopore MinION	Unicycler v0.4.8	Plasmid	55370	66.2	Circular	229.6 (Illumina HiSeq); 5.0 (ONT)	Curtobacterium sp.	I	2016-06-14	33.652, -116.372	USA: California	Environmental:Terrestrial:Soil	Environmental system:Ecosystem:Desert biome	Independent continuant:Environmental zone:Vegetated area or tundra	Environmental material:soil	Desert	This Study
pD26b	CP126283.1	Illumina HiSeq; Oxford Nanopore MinION	Unicycler v0.4.8	Plasmid	42203	69.3	Circular	217.1 (Illumina HiSeq); 7.9 (ONT)	Curtobacterium sp.	I	2016-06-14	33.652, -116.372	USA: California	Environmental:Terrestrial:Soil	Environmental system:Ecosystem:Desert biome	Independent continuant:Environmental zone:Vegetated area or tundra	Environmental material:soil	Desert	This Study
pD35	CP126280.1	Illumina HiSeq; Oxford Nanopore MinION	Unicycler v0.4.8	Plasmid	56505	66.6	Circular	137.3 (Illumina HiSeq); 65.3 (ONT)	Curtobacterium sp.	V	2016-06-14	33.652, -116.372	USA: California	Environmental:Terrestrial:Soil	Environmental system:Ecosystem:Desert biome	Independent continuant:Environmental zone:Vegetated area or tundra	Environmental material:soil	Desert	This Study
pD40	CP126274.1	Illumina HiSeq; Oxford Nanopore MinION	Unicycler v0.4.8	Plasmid	607661	67.1	Circular	85.9 (Illumina HiSeq); 279.8 (ONT)	Curtobacterium sp.	V	2016-06-14	33.652, -116.372	USA: California	Environmental:Terrestrial:Soil	Environmental system:Ecosystem:Desert biome	Independent continuant:Environmental zone:Vegetated area or tundra	Environmental material:soil	Desert	This Study
pG07	CP126272.1	Illumina HiSeq; Oxford Nanopore MinION	Unicycler v0.4.8	Plasmid	82765	68.8	Circular	171.1 (Illumina HiSeq); 37.4 (ONT)	Curtobacterium sp.	III	2016-06-14	33.737, -117.695	USA: California	Environmental:Terrestrial:Soil:Grasslands	Environmental system:Ecosystem:Terrestrial ecosystem: Grassland ecosystem	Independent continuant:Environmental zone:Vegetated area	Environmental material:soil	Grassland	This Study
pG54a	CP126264.1	Illumina HiSeq; Oxford Nanopore MinION	Unicycler v0.4.8	Plasmid	142903	66	Circular	196.6 (Illumina HiSeq); 151.0 (ONT)	Curtobacterium sp.	I	2016-06-14	33.737, -117.695	USA: California	Environmental:Terrestrial:Soil:Grasslands	Environmental system:Ecosystem:Terrestrial ecosystem: Grassland ecosystem	Independent continuant:Environmental zone:Vegetated area	Environmental material:soil	Grassland	This Study
pG54b	CP126265.1	Illumina HiSeq; Oxford Nanopore MinION	Unicycler v0.4.8	Plasmid	25704	66.7	Circular	242.6 (Illumina HiSeq); 123.6 (ONT)	Curtobacterium sp.	I	2016-06-14	33.737, -117.695	USA: California	Environmental:Terrestrial:Soil:Grasslands	Environmental system:Ecosystem:Terrestrial ecosystem: Grassland ecosystem	Independent continuant:Environmental zone:Vegetated area	Environmental material:soil	Grassland	This Study
pP20	CP126261.1	Illumina HiSeq; Oxford Nanopore MinION	Unicycler v0.4.8	Plasmid	147860	67	Circular	146.4 (Illumina HiSeq); 54.5 (ONT)	Curtobacterium sp.	I	2016-06-14	33.808, -116.772	USA: California	Environmental:Terrestrial:Soil:Boreal forest	Environmental system:temperate environment:temperate coniferous forest biome	Independent continuant:Environmental zone:Vegetated area	Environmental material:soil:alpine soil	Alpine	This Study
pS16	CP126255.1	Illumina HiSeq; Oxford Nanopore MinION	Unicycler v0.4.8	Plasmid	545759	67.4	Circular	97.4 (Illumina HiSeq); 54.9 (ONT)	Curtobacterium sp.	I	2016-06-14	33.328, -115.843	USA: California	Environmental:Terrestrial:Soil:Unclassified	Environmental system:Ecosystem:Terrestrial ecosystem	Independent continuant:Environmental zone:Vegetated area	Environmental material:soil	Salton-Sea	This Study
pW21	CP126253.1	Illumina HiSeq; Oxford Nanopore MinION	Unicycler v0.4.8	Plasmid	62286	66.4	Circular	283.9 (Illumina HiSeq); 82.1 (ONT)	Curtobacterium sp.	I	42535	33.605, -116.455	USA: California	Environmental:Terrestrial:Soil	Environmental system:Ecosystem:Terrestrial ecosystem	Independent continuant:Environmental zone:Vegetated area	Environmental material:soil	Scrubland	This Study
*Sequencing data can be retrieved via BioProject ID: PRJNA391502
**Topologies for reference strains/plasmids retrieved from NCBI are reported here as in the GenBank submissions.

## Sheet: Table_S2
Table S2. Curtobacterium chromosome mash similarities.
Strain ID	AA3	P990	DSM20129	ATCC31317	D03	D26	D35	D40	G07	G31	G32	G36	G54	G58	MCBA15_004	MCBA15_012	MMLR14-002*	MR_MD2014	BH-2-1-1	SGAir0471	Cff1037	YC1	24E2	BRIP:70614	BRIP:70606	L6-1	TC1	TXMA1	C1	P20	P43	S05	S07	S15	S16	W02	W21	W50	W52
AA3	1	0.891513	0.891513	0.88324	0.817731	0.88803	0.813239	0.808269	0.866136	0.887113	0.859742	0.887113	0.890669	0.893155	0.87173	0.873026	0.890669	0.874285	0.916135	0.866136	0.886177	0.880091	0.895505	0.886177	0.887113	0.873026	0.889807	0.874285	0.884241	0.886177	0.859742	0.886177	0.87786	0.867601	0.88803	0.904406	0.88803	0.861428	0.866136
P990	0.891513	1	0.977362	0.869021	0.789103	0.962813	0.780469	0.780469	0.866136	0.976773	0.873026	0.897003	0.976094	0.976624	0.873026	0.87173	0.975238	0.873026	0.887113	0.87786	0.964959	0.919252	0.907952	0.977938	0.976473	0.870396	0.904406	0.880091	0.8767	0.909617	0.866136	0.967489	0.8767	0.869021	0.972836	0.888927	0.973181	0.866136	0.87899
DSM20129	0.891513	0.977362	1	0.869021	0.796396	0.960098	0.789103	0.789103	0.866136	0.97617	0.870396	0.897003	0.97617	0.976398	0.867601	0.867601	0.975	0.87786	0.881166	0.870396	0.964143	0.921337	0.907382	0.978079	0.978009	0.874285	0.902513	0.8767	0.873026	0.906804	0.86462	0.966086	0.873026	0.870396	0.973437	0.88803	0.971955	0.86462	0.874285
ATCC31317	0.88324	0.869021	0.869021	1	0.796396	0.873026	0.789103	0.789103	0.870396	0.87173	0.857991	0.861428	0.866136	0.866136	0.863052	0.861428	0.87173	0.875509	0.881166	0.861428	0.87173	0.863052	0.852293	0.863052	0.866136	0.86462	0.859742	0.863052	0.873026	0.854273	0.852293	0.869021	0.87786	0.85617	0.866136	0.873026	0.86462	0.854273	0.857991
D03	0.817731	0.789103	0.796396	0.796396	1	0.789103	0.986791	0.987176	0.808269	0.796396	0.76989	0.808269	0.796396	0.789103	0.802708	0.780469	0.796396	0.802708	0.796396	0.789103	0.796396	0.813239	0.825592	0.789103	0.796396	0.796396	0.813239	0.780469	0.825592	0.817731	0.802708	0.789103	0.802708	0.802708	0.789103	0.821827	0.789103	0.796396	0.780469
D26	0.88803	0.962813	0.960098	0.873026	0.789103	1	0.789103	0.789103	0.866136	0.961421	0.870396	0.897003	0.962188	0.96103	0.87173	0.87173	0.960368	0.870396	0.886177	0.867601	0.969617	0.922141	0.907952	0.960098	0.960634	0.867601	0.903785	0.87899	0.881166	0.907382	0.866136	0.960368	0.874285	0.870396	0.962936	0.888927	0.961291	0.869021	0.873026
D35	0.813239	0.780469	0.789103	0.789103	0.986791	0.789103	1	0.989644	0.813239	0.789103	0.76989	0.808269	0.796396	0.780469	0.796396	0.780469	0.789103	0.808269	0.796396	0.796396	0.802708	0.802708	0.825592	0.780469	0.789103	0.789103	0.808269	0.789103	0.832312	0.817731	0.796396	0.780469	0.808269	0.802708	0.780469	0.825592	0.780469	0.796396	0.780469
D40	0.808269	0.780469	0.789103	0.789103	0.987176	0.789103	0.989644	1	0.802708	0.789103	0.780469	0.808269	0.796396	0.780469	0.796396	0.780469	0.789103	0.808269	0.789103	0.796396	0.802708	0.802708	0.821827	0.780469	0.789103	0.789103	0.813239	0.796396	0.825592	0.817731	0.802708	0.780469	0.808269	0.808269	0.780469	0.817731	0.76989	0.802708	0.780469
G07	0.866136	0.866136	0.866136	0.870396	0.808269	0.866136	0.813239	0.802708	1	0.870396	0.859742	0.859742	0.863052	0.86462	0.866136	0.866136	0.866136	0.857991	0.86462	0.869021	0.867601	0.867601	0.874285	0.863052	0.866136	0.863052	0.866136	0.866136	0.87173	0.867601	0.848054	0.86462	0.859742	0.857991	0.863052	0.869021	0.866136	0.850223	0.873026
G31	0.887113	0.976773	0.97617	0.87173	0.796396	0.961421	0.789103	0.789103	0.870396	1	0.867601	0.897732	0.973352	0.97394	0.873026	0.87173	0.971685	0.873026	0.88522	0.869021	0.964378	0.917051	0.907952	0.980565	0.97972	0.86462	0.902513	0.873026	0.874285	0.912249	0.854273	0.965187	0.875509	0.866136	0.973437	0.88803	0.971412	0.852293	0.869021
G32	0.859742	0.873026	0.870396	0.857991	0.76989	0.870396	0.76989	0.780469	0.859742	0.867601	1	0.845777	0.87173	0.869021	0.852293	0.840854	0.87173	0.852293	0.857991	0.848054	0.867601	0.869021	0.857991	0.867601	0.869021	0.892342	0.85617	0.850223	0.870396	0.857991	0.888927	0.857991	0.854273	0.891513	0.870396	0.86462	0.87173	0.886177	0.923701
G36	0.887113	0.897003	0.897003	0.861428	0.808269	0.897003	0.808269	0.808269	0.859742	0.897732	0.845777	1	0.893953	0.89626	0.861428	0.861428	0.895505	0.861428	0.882215	0.86462	0.894736	0.898449	0.898449	0.893155	0.897003	0.863052	0.892342	0.873026	0.867601	0.895505	0.86462	0.894736	0.867601	0.859742	0.891513	0.881166	0.893155	0.86462	0.852293
G54	0.890669	0.976094	0.97617	0.866136	0.796396	0.962188	0.796396	0.796396	0.863052	0.973352	0.87173	0.893953	1	0.981808	0.873026	0.873026	0.978361	0.875509	0.887113	0.875509	0.966086	0.920099	0.909617	0.975474	0.974759	0.866136	0.903785	0.8767	0.8767	0.914239	0.859742	0.967171	0.87786	0.866136	0.97492	0.884241	0.97492	0.857991	0.875509
G58	0.893155	0.976624	0.976398	0.866136	0.789103	0.96103	0.780469	0.780469	0.86462	0.97394	0.869021	0.89626	0.981808	1	0.874285	0.874285	0.977723	0.875509	0.887113	0.873026	0.965752	0.919252	0.910157	0.975317	0.975159	0.870396	0.903154	0.87786	0.8767	0.911736	0.861428	0.96801	0.8767	0.867601	0.976398	0.884241	0.975	0.859742	0.87173
MCBA15_004	0.87173	0.873026	0.867601	0.863052	0.802708	0.87173	0.796396	0.796396	0.866136	0.873026	0.852293	0.861428	0.873026	0.874285	1	0.990104	0.87173	0.898449	0.86462	0.88522	0.870396	0.8767	0.867601	0.87173	0.87173	0.861428	0.85617	0.897003	0.899848	0.863052	0.848054	0.87173	0.887113	0.857991	0.873026	0.869021	0.87173	0.843381	0.857991
MCBA15_012	0.873026	0.87173	0.867601	0.861428	0.780469	0.87173	0.780469	0.780469	0.866136	0.87173	0.840854	0.861428	0.873026	0.874285	0.990104	1	0.870396	0.890669	0.869021	0.886177	0.870396	0.875509	0.866136	0.87173	0.87173	0.867601	0.857991	0.899154	0.898449	0.863052	0.848054	0.873026	0.88324	0.861428	0.873026	0.869021	0.870396	0.845777	0.861428
MMLR14-002*	0.890669	0.975238	0.975	0.87173	0.796396	0.960368	0.789103	0.789103	0.866136	0.971685	0.87173	0.895505	0.978361	0.977723	0.87173	0.870396	1	0.873026	0.882215	0.873026	0.965073	0.914722	0.904406	0.973181	0.972836	0.863052	0.898449	0.8767	0.875509	0.907382	0.85617	0.967489	0.873026	0.866136	0.975079	0.882215	0.974597	0.85617	0.875509
MR_MD2014	0.874285	0.873026	0.87786	0.875509	0.802708	0.870396	0.808269	0.808269	0.857991	0.873026	0.852293	0.861428	0.875509	0.875509	0.898449	0.890669	0.873026	1	0.880091	0.928037	0.873026	0.87786	0.869021	0.869021	0.87173	0.867601	0.863052	0.928714	0.89626	0.866136	0.85617	0.867601	0.916135	0.854273	0.870396	0.880091	0.870396	0.857991	0.86462
BH-2-1-1	0.916135	0.887113	0.881166	0.881166	0.796396	0.886177	0.796396	0.789103	0.86462	0.88522	0.857991	0.882215	0.887113	0.887113	0.86462	0.869021	0.882215	0.880091	1	0.875509	0.87899	0.87786	0.89626	0.88522	0.886177	0.86462	0.891513	0.880091	0.884241	0.898449	0.859742	0.882215	0.881166	0.859742	0.886177	0.907382	0.887113	0.861428	0.870396
SGAir0471	0.866136	0.87786	0.870396	0.861428	0.789103	0.867601	0.796396	0.796396	0.869021	0.869021	0.848054	0.86462	0.875509	0.873026	0.88522	0.886177	0.873026	0.928037	0.875509	1	0.869021	0.870396	0.873026	0.866136	0.866136	0.866136	0.863052	0.96426	0.88803	0.870396	0.85617	0.867601	0.916135	0.852293	0.87173	0.873026	0.870396	0.854273	0.863052
Cff1037	0.886177	0.964959	0.964143	0.87173	0.796396	0.969617	0.802708	0.802708	0.867601	0.964378	0.867601	0.894736	0.966086	0.965752	0.870396	0.870396	0.965073	0.873026	0.87899	0.869021	1	0.920516	0.901863	0.964959	0.965073	0.866136	0.898449	0.8767	0.87786	0.905622	0.86462	0.964143	0.873026	0.866136	0.965301	0.888927	0.964959	0.863052	0.869021
YC1	0.880091	0.919252	0.921337	0.863052	0.813239	0.922141	0.802708	0.802708	0.867601	0.917051	0.869021	0.898449	0.920099	0.919252	0.8767	0.875509	0.914722	0.87786	0.87786	0.870396	0.920516	1	0.897003	0.918386	0.920929	0.87173	0.893155	0.881166	0.8767	0.893953	0.869021	0.917501	0.874285	0.866136	0.919252	0.87899	0.918821	0.86462	0.880091
24E2	0.895505	0.907952	0.907382	0.852293	0.825592	0.907952	0.825592	0.821827	0.874285	0.907952	0.857991	0.898449	0.909617	0.910157	0.867601	0.866136	0.904406	0.869021	0.89626	0.873026	0.901863	0.897003	1	0.911217	0.911217	0.859742	0.950171	0.875509	0.870396	0.969422	0.866136	0.905019	0.870396	0.861428	0.906804	0.88803	0.910157	0.867601	0.866136
BRIP:70614	0.886177	0.977938	0.978079	0.863052	0.789103	0.960098	0.780469	0.780469	0.863052	0.980565	0.867601	0.893155	0.975474	0.975317	0.87173	0.87173	0.973181	0.869021	0.88522	0.866136	0.964959	0.918386	0.911217	1	0.993372	0.861428	0.905019	0.875509	0.87173	0.911217	0.859742	0.966416	0.873026	0.861428	0.974023	0.88324	0.970765	0.857991	0.869021
BRIP:70606	0.887113	0.976473	0.978009	0.866136	0.796396	0.960634	0.789103	0.789103	0.866136	0.97972	0.869021	0.897003	0.974759	0.975159	0.87173	0.87173	0.972836	0.87173	0.886177	0.866136	0.965073	0.920929	0.911217	0.993372	1	0.86462	0.905622	0.873026	0.870396	0.912756	0.863052	0.966306	0.873026	0.863052	0.97369	0.886177	0.970577	0.859742	0.869021
L6-1	0.873026	0.870396	0.874285	0.86462	0.796396	0.867601	0.789103	0.789103	0.863052	0.86462	0.892342	0.863052	0.866136	0.870396	0.861428	0.867601	0.863052	0.867601	0.86462	0.866136	0.866136	0.87173	0.859742	0.861428	0.86462	1	0.861428	0.867601	0.869021	0.854273	0.901863	0.866136	0.866136	0.897732	0.870396	0.866136	0.869021	0.901863	0.89626
TC1	0.889807	0.904406	0.902513	0.859742	0.813239	0.903785	0.808269	0.813239	0.866136	0.902513	0.85617	0.892342	0.903785	0.903154	0.85617	0.857991	0.898449	0.863052	0.891513	0.863052	0.898449	0.893155	0.950171	0.905019	0.905622	0.861428	1	0.87173	0.869021	0.955124	0.859742	0.899848	0.873026	0.852293	0.903154	0.886177	0.904406	0.859742	0.854273
TXMA1	0.874285	0.880091	0.8767	0.863052	0.780469	0.87899	0.789103	0.796396	0.866136	0.873026	0.850223	0.873026	0.8767	0.87786	0.897003	0.899154	0.8767	0.928714	0.880091	0.96426	0.8767	0.881166	0.875509	0.875509	0.873026	0.867601	0.87173	1	0.897732	0.875509	0.866136	0.875509	0.91567	0.852293	0.874285	0.88324	0.875509	0.857991	0.867601
C1	0.884241	0.8767	0.873026	0.873026	0.825592	0.881166	0.832312	0.825592	0.87173	0.874285	0.870396	0.867601	0.8767	0.8767	0.899848	0.898449	0.875509	0.89626	0.884241	0.88803	0.87786	0.8767	0.870396	0.87173	0.870396	0.869021	0.869021	0.897732	1	0.87173	0.848054	0.880091	0.88522	0.863052	0.87786	0.882215	0.875509	0.852293	0.863052
P20	0.886177	0.909617	0.906804	0.854273	0.817731	0.907382	0.817731	0.817731	0.867601	0.912249	0.857991	0.895505	0.914239	0.911736	0.863052	0.863052	0.907382	0.866136	0.898449	0.870396	0.905622	0.893953	0.969422	0.911217	0.912756	0.854273	0.955124	0.875509	0.87173	1	0.861428	0.907382	0.8767	0.861428	0.908515	0.890669	0.911736	0.86462	0.863052
P43	0.859742	0.866136	0.86462	0.852293	0.802708	0.866136	0.796396	0.802708	0.848054	0.854273	0.888927	0.86462	0.859742	0.861428	0.848054	0.848054	0.85617	0.85617	0.859742	0.85617	0.86462	0.869021	0.866136	0.859742	0.863052	0.901863	0.859742	0.866136	0.848054	0.861428	1	0.863052	0.854273	0.922537	0.866136	0.869021	0.861428	0.984384	0.899848
S05	0.886177	0.967489	0.966086	0.869021	0.789103	0.960368	0.780469	0.780469	0.86462	0.965187	0.857991	0.894736	0.967171	0.96801	0.87173	0.873026	0.967489	0.867601	0.882215	0.867601	0.964143	0.917501	0.905019	0.966416	0.966306	0.866136	0.899848	0.875509	0.880091	0.907382	0.863052	1	0.8767	0.867601	0.968825	0.884241	0.967699	0.857991	0.86462
S07	0.87786	0.8767	0.873026	0.87786	0.802708	0.874285	0.808269	0.808269	0.859742	0.875509	0.854273	0.867601	0.87786	0.8767	0.887113	0.88324	0.873026	0.916135	0.881166	0.916135	0.873026	0.874285	0.870396	0.873026	0.873026	0.866136	0.873026	0.91567	0.88522	0.8767	0.854273	0.8767	1	0.863052	0.8767	0.87899	0.87786	0.859742	0.859742
S15	0.867601	0.869021	0.870396	0.85617	0.802708	0.870396	0.802708	0.808269	0.857991	0.866136	0.891513	0.859742	0.866136	0.867601	0.857991	0.861428	0.866136	0.854273	0.859742	0.852293	0.866136	0.866136	0.861428	0.861428	0.863052	0.897732	0.852293	0.852293	0.863052	0.861428	0.922537	0.867601	0.863052	1	0.867601	0.86462	0.866136	0.924832	0.897003
S16	0.88803	0.972836	0.973437	0.866136	0.789103	0.962936	0.780469	0.780469	0.863052	0.973437	0.870396	0.891513	0.97492	0.976398	0.873026	0.873026	0.975079	0.870396	0.886177	0.87173	0.965301	0.919252	0.906804	0.974023	0.97369	0.870396	0.903154	0.874285	0.87786	0.908515	0.866136	0.968825	0.8767	0.867601	1	0.889807	0.980437	0.86462	0.873026
W02	0.904406	0.888927	0.88803	0.873026	0.821827	0.888927	0.825592	0.817731	0.869021	0.88803	0.86462	0.881166	0.884241	0.884241	0.869021	0.869021	0.882215	0.880091	0.907382	0.873026	0.888927	0.87899	0.88803	0.88324	0.886177	0.866136	0.886177	0.88324	0.882215	0.890669	0.869021	0.884241	0.87899	0.86462	0.889807	1	0.887113	0.870396	0.866136
W21	0.88803	0.973181	0.971955	0.86462	0.789103	0.961291	0.780469	0.76989	0.866136	0.971412	0.87173	0.893155	0.97492	0.975	0.87173	0.870396	0.974597	0.870396	0.887113	0.870396	0.964959	0.918821	0.910157	0.970765	0.970577	0.869021	0.904406	0.875509	0.875509	0.911736	0.861428	0.967699	0.87786	0.866136	0.980437	0.887113	1	0.861428	0.8767
W50	0.861428	0.866136	0.86462	0.854273	0.796396	0.869021	0.796396	0.802708	0.850223	0.852293	0.886177	0.86462	0.857991	0.859742	0.843381	0.845777	0.85617	0.857991	0.861428	0.854273	0.863052	0.86462	0.867601	0.857991	0.859742	0.901863	0.859742	0.857991	0.852293	0.86462	0.984384	0.857991	0.859742	0.924832	0.86462	0.870396	0.861428	1	0.903785
W52	0.866136	0.87899	0.874285	0.857991	0.780469	0.873026	0.780469	0.780469	0.873026	0.869021	0.923701	0.852293	0.875509	0.87173	0.857991	0.861428	0.875509	0.86462	0.870396	0.863052	0.869021	0.880091	0.866136	0.869021	0.869021	0.89626	0.854273	0.867601	0.863052	0.863052	0.899848	0.86462	0.859742	0.897003	0.873026	0.866136	0.8767	0.903785	1

## Sheet: Table_S3
Table S3. Curtobacterium plasmid mash similarities.
Plasmid ID	pCPAA3	Unnamed	pCFF113	pCff1	pCff2	pCff3	pCspYC1	pCff119a	pCff119b	pTCL	pTCS	pC1a	pC1b	pC1c	pD03a	pD03b	pD26a	pD26b	pD35	pD40	pG07	pG54a	pG54b	pP20	pS16	pW21
pCPAA3	1	0	0	0	0	0	0	0	0	0	0	0	0	0	0	0	0	0	0	0.796396	0	0	0	0	0.8767	0
Unnamed	0	1	0.998214	0.994751	0	0	0	0.999712	0.999712	0.756239	0	0	0.832312	0	0	0	0	0	0	0.704019	0	0.736978	0	0	0	0.756239
pCFF113	0	0.998214	1	0.993196	0	0	0	0.998425	0.998425	0.756239	0	0	0.832312	0	0	0	0	0	0	0.704019	0	0.736978	0	0	0	0.704019
pCff1	0	0.994751	0.993196	1	0	0	0	0.994719	0.994719	0.736978	0	0	0.825592	0	0	0	0	0	0	0.704019	0	0.736978	0	0	0	0.736978
pCff2	0	0	0	0	1	0	0	0	0	0	0	0	0	0	0	0	0	0	0	0	0	0	0	0	0	0
pCff3	0	0	0	0	0	1	0	0	0	0	0	0	0	0	0	0	0	0	0	0	0	0	0	0	0	0
pCspYC1	0	0	0	0	0	0	1	0	0	0.76989	0	0.736978	0	0	0.704019	0	0.76989	0.704019	0.756239	0	0.756239	0.87899	0.704019	0.825592	0	0.897732
pCff119a	0	0.999712	0.998425	0.994719	0	0	0	1	1	0.756239	0	0	0.832312	0	0	0	0	0	0	0.704019	0	0.736978	0	0	0	0.756239
pCff119b	0	0.999712	0.998425	0.994719	0	0	0	1	1	0.756239	0	0	0.832312	0	0	0	0	0	0	0.704019	0	0.736978	0	0	0	0.756239
pTCL	0	0.756239	0.756239	0.736978	0	0	0.76989	0.756239	0.756239	1	0	0.704019	0	0	0	0	0	0	0.736978	0.704019	0.736978	0.76989	0	0.882215	0	0.808269
pTCS	0	0	0	0	0	0	0	0	0	0	1	0.796396	0	0	0.704019	0	0.704019	0	0	0	0.789103	0	0	0.704019	0	0
pC1a	0	0	0	0	0	0	0.736978	0	0	0.704019	0.796396	1	0.863052	0	0.736978	0	0.736978	0.736978	0.736978	0	0.914722	0.756239	0	0.756239	0	0.736978
pC1b	0	0.832312	0.832312	0.825592	0	0	0	0.832312	0.832312	0	0	0.863052	1	0	0	0	0	0	0	0	0	0	0	0	0	0
pC1c	0	0	0	0	0	0	0	0	0	0	0	0	0	1	0	0	0	0	0	0	0	0	0	0	0	0
pD03a	0	0	0	0	0	0	0.704019	0	0	0	0.704019	0.736978	0	0	1	0	0.796396	0.736978	0.934318	0.756239	0.704019	0	0.704019	0.704019	0	0.736978
pD03b	0	0	0	0	0	0	0	0	0	0	0	0	0	0	0	1	0	0	0	0	0	0	0	0	0	0
pD26a	0	0	0	0	0	0	0.76989	0	0	0	0.704019	0.736978	0	0	0.796396	0	1	0.736978	0.802708	0	0.704019	0	0	0.756239	0	0.704019
pD26b	0	0	0	0	0	0	0.704019	0	0	0	0	0.736978	0	0	0.736978	0	0.736978	1	0.736978	0	0.736978	0	0	0	0	0.736978
pD35	0	0	0	0	0	0	0.756239	0	0	0.736978	0	0.736978	0	0	0.934318	0	0.802708	0.736978	1	0.869021	0.704019	0.704019	0.736978	0.704019	0	0.704019
pD40	0.796396	0.704019	0.704019	0.704019	0	0	0	0.704019	0.704019	0.704019	0	0	0	0	0.756239	0	0	0	0.869021	1	0	0	0	0	0.796396	0
pG07	0	0	0	0	0	0	0.756239	0	0	0.736978	0.789103	0.914722	0	0	0.704019	0	0.704019	0.736978	0.704019	0	1	0.76989	0	0.736978	0	0.756239
pG54a	0	0.736978	0.736978	0.736978	0	0	0.87899	0.736978	0.736978	0.76989	0	0.756239	0	0	0	0	0	0	0.704019	0	0.76989	1	0.704019	0.829074	0	0.870396
pG54b	0	0	0	0	0	0	0.704019	0	0	0	0	0	0	0	0.704019	0	0	0	0.736978	0	0	0.704019	1	0.704019	0	0
pP20	0	0	0	0	0	0	0.825592	0	0	0.882215	0.704019	0.756239	0	0	0.704019	0	0.756239	0	0.704019	0	0.736978	0.829074	0.704019	1	0	0.829074
pS16	0.8767	0	0	0	0	0	0	0	0	0	0	0	0	0	0	0	0	0	0	0.796396	0	0	0	0	1	0
pW21	0	0.756239	0.704019	0.736978	0	0	0.897732	0.756239	0.756239	0.808269	0	0.736978	0	0	0.736978	0	0.704019	0.736978	0.704019	0	0.756239	0.870396	0	0.829074	0	1

## Sheet: Table_S4
Table S4. Overview of Clusters of Orthologous genes encoded on Curtobacterium chromosomes.
Strain ID	Gene Call ID	Accession	Function	Category	Category Letter	E-value
AA3	0	COG0771	UDP-N-acetylmuramoylalanine-D-glutamate ligase (MurD) (PDB:1E0D)	Cell wall/membrane/envelope biogenesis	M	1.2e-70
AA3	1	COG0771	UDP-N-acetylmuramoylalanine-D-glutamate ligase (MurD) (PDB:1E0D)	Cell wall/membrane/envelope biogenesis	M	6.8e-168
AA3	2	COG0772	Peptodoglycan polymerase FtsW/RodA/SpoVE (FtsW) (PDB:6BAR) (PUBMED:30692671)	Cell cycle control, cell division, chromosome partitioning	D	6e-103
AA3	3	COG0707	UDP-N-acetylglucosamine:LPS N-acetylglucosamine transferase (MurG) (PDB:1F0K)	Cell wall/membrane/envelope biogenesis	M	1.1e-91
AA3	6	COG0773	UDP-N-acetylmuramate-alanine ligase MurC and related ligases, MurC/Mpl family (MurC)	Cell wall/membrane/envelope biogenesis	M	2.3e-39
AA3	7	COG1589	Cell division septal protein FtsQ (FtsQ) (PDB:1YR1)	Cell cycle control, cell division, chromosome partitioning	D	3.6e-35
AA3	8	COG1589	Cell division septal protein FtsQ (FtsQ) (PDB:1YR1)	Cell cycle control, cell division, chromosome partitioning	D	2e-111
AA3	9	COG0206	Cell division GTPase FtsZ (FtsZ) (PDB:1FSZ)	Cell cycle control, cell division, chromosome partitioning	D	1.3e-206
AA3	10	COG0325	Pyridoxal 5'-phosphate homeostasis protein YggS, UPF0001 family (YggS) (PDB:3SY1) (PUBMED:26872910)	Coenzyme transport and metabolism	H	7.6e-128
AA3	11	COG1799	Cell division protein SepF/YlmF, interacts with FtsZ (SepF) (PDB:3ZIH) (PUBMED:16420366;24218584)	Cell cycle control, cell division, chromosome partitioning	D	1.1e-62
AA3	12	COG0762	Cytochrome b6 maturation protein CCB3/Ycf19 and related maturases, YggT family (Ycf19)	Posttranslational modification, protein turnover, chaperones	O	1.8e-11
AA3	13	COG3599	Cell division septum initiation protein DivIVA, interacts with FtsZ and MinD (DivIVA) (PDB:2WUJ)	Cell cycle control, cell division, chromosome partitioning	D	2.3e-57
AA3	14	COG0597	Lipoprotein signal peptidase (LspA) (PDB:5DIR)	Cell wall/membrane/envelope biogenesis	M	2.7e-102
AA3	15	COG0564	Pseudouridine synthase RluA, 23S rRNA- or tRNA-specific (RluA) (PDB:2I82)	Translation, ribosomal structure and biogenesis	J	4.7e-175
AA3	16	COG2814	Predicted arabinose efflux permease AraJ, MFS family (AraJ) (PDB:4LDS)	Carbohydrate transport and metabolism	G	5.7e-212
AA3	17	COG1309	DNA-binding protein, AcrR family, includes nucleoid occlusion protein SlmA (AcrR) (PDB:2QOP)	Transcription	K	7.3e-102
AA3	18	COG0587	DNA polymerase III, alpha subunit (DnaE) (PDB:2HNH)	Replication, recombination and repair	L	0
AA3	19	COG2334	Ser/Thr protein kinase RdoA involved in Cpx stress response, MazF antagonist (SrkA) (PDB:1ZYL)	Signal transduction mechanisms	T	3.8e-40
AA3	20	COG1807	PMT family glycosyltransferase ArnT/Agl22, involved in glycosylation of proteins and lipid IVA (ArnT) (PDB:5EZM) (PUBMED:16226890;31233657;32706435)	Cell wall/membrane/envelope biogenesis	M	1.3e-267
AA3	21	COG0438	Glycosyltransferase involved in cell wall bisynthesis (RfaB) (PDB:2IV7)	Cell wall/membrane/envelope biogenesis	M	1.1e-274
AA3	22	COG0438	Glycosyltransferase involved in cell wall bisynthesis (RfaB) (PDB:2IV7)	Cell wall/membrane/envelope biogenesis	M	2.1e-256
AA3	23	COG1682	ABC-type polysaccharide/teichoic acid/polyol phosphate export permease (TagG) (PDB:6JBH)	Carbohydrate transport and metabolism	G	8e-153
AA3	24	COG1134	ABC-type polysaccharide/polyol phosphate transport system, ATPase component (TagH) (PDB:6JBH)	Carbohydrate transport and metabolism	G	3.2e-126
AA3	25	COG0463	Glycosyltransferase involved in cell wall bisynthesis (WcaA) (PDB:5MLZ)	Cell wall/membrane/envelope biogenesis	M	0
AA3	26	COG3568	Metal-dependent hydrolase, endonuclease/exonuclease/phosphatase family (ElsH) (PUBMED:15178340)	General function prediction only	R	1.7e-10
AA3	27	COG1835	Peptidoglycan/LPS O-acetylase OafA/YrhL, contains acyltransferase and SGNH-hydrolase domains (OafA)	Cell wall/membrane/envelope biogenesis	M	0
AA3	28	COG0463	Glycosyltransferase involved in cell wall bisynthesis (WcaA) (PDB:5MLZ)	Cell wall/membrane/envelope biogenesis	M	0
AA3	29	COG0438	Glycosyltransferase involved in cell wall bisynthesis (RfaB) (PDB:2IV7)	Cell wall/membrane/envelope biogenesis	M	2.8e-200
AA3	30	COG0463	Glycosyltransferase involved in cell wall bisynthesis (WcaA) (PDB:5MLZ)	Cell wall/membrane/envelope biogenesis	M	0
AA3	31	COG1216	Glycosyltransferase, GT2 family (WcaE) (PDB:2Z86)	Carbohydrate transport and metabolism	G	1.2e-265
AA3	32	COG0438	Glycosyltransferase involved in cell wall bisynthesis (RfaB) (PDB:2IV7)	Cell wall/membrane/envelope biogenesis	M	3.5e-36
AA3	33	COG0141	Histidinol dehydrogenase (HisD) (PDB:1K75)	Amino acid transport and metabolism	E	1.9e-230
AA3	34	COG1327	Transcriptional regulator NrdR, contains Zn-ribbon and ATP-cone domains (NrdR)	Transcription	K	2.8e-86
AA3	35	COG0167	Dihydroorotate dehydrogenase (PyrD) (PDB:1GT8)	Nucleotide transport and metabolism	F	5.1e-197
AA3	37	COG0624	Acetylornithine deacetylase/Succinyl-diaminopimelate desuccinylase or related deacylase (ArgE) (PDB:1CG2)	Amino acid transport and metabolism	E	2.9e-272
AA3	38	COG0316	Fe-S cluster assembly iron-binding protein IscA (IscA) (PDB:1R94)	Posttranslational modification, protein turnover, chaperones	O	2.1e-65
AA3	39	COG1622	Heme/copper-type cytochrome/quinol oxidase, subunit 2 (CyoA) (PDB:1CYW)	Energy production and conversion	C	1.3e-164
AA3	40	COG0843	Heme/copper-type cytochrome/quinol oxidase, subunit 1 (CyoB) (PDB:1AR1)	Energy production and conversion	C	0
AA3	42	COG0364	Glucose-6-phosphate 1-dehydrogenase (Zwf) (PDB:5B7W) (PUBMED:18950999)	Carbohydrate transport and metabolism	G	3.8e-261
AA3	43	COG3387	Glucoamylase (glucan-1,4-alpha-glucosidase), GH15 family (SGA1) (PDB:1AGM)	Carbohydrate transport and metabolism	G	0
AA3	44	COG4850	Phosphatidate phosphatase APP1 (App1) (PUBMED:23071111)	Lipid transport and metabolism	I	5.4e-207
AA3	45	COG1309	DNA-binding protein, AcrR family, includes nucleoid occlusion protein SlmA (AcrR) (PDB:2QOP)	Transcription	K	2.8e-113
AA3	46	COG1125	ABC-type proline/glycine betaine transport system, ATPase component (OpuBA)	Amino acid transport and metabolism	E	1.5e-159
AA3	47	COG1174	ABC-type proline/glycine betaine transport system, permease component (OpuBB)	Amino acid transport and metabolism	E	7.8e-109
AA3	48	COG1174	ABC-type proline/glycine betaine transport system, permease component (OpuBB)	Amino acid transport and metabolism	E	4.3e-110
AA3	49	COG1732	Periplasmic glycine betaine/choline-binding (lipo)protein of an ABC-type transport system (osmoprotectant binding protein) (OsmF) (PDB:4WEP)	Cell wall/membrane/envelope biogenesis	M	7.4e-152
AA3	50	COG1271	Cytochrome bd-type quinol oxidase, subunit 1 (AppC) (PDB:5DOQ)	Energy production and conversion	C	2.4e-271
AA3	51	COG1294	Cytochrome bd-type quinol oxidase, subunit 2 (AppB) (PDB:6RKO)	Energy production and conversion	C	9.3e-185
AA3	52	COG4988	ABC-type transport system involved in cytochrome bd biosynthesis, ATPase and permease components (CydD)	Energy production and conversion	C	9.7e-288
AA3	53	COG4987	ABC-type transport system involved in cytochrome bd biosynthesis, fused ATPase and permease components (CydC)	Energy production and conversion	C	2e-288
AA3	54	COG0495	Leucyl-tRNA synthetase (LeuS) (PDB:6LPF)	Translation, ribosomal structure and biogenesis	J	0
AA3	55	COG1555	DNA uptake protein ComE or related DNA-binding protein (ComEA) (PDB:2DUY)	Replication, recombination and repair	L	8.7e-76
AA3	56	COG0658	DNA uptake channel protein ComEC, N-terminal domain (ComEC)	Intracellular trafficking, secretion, and vesicular transport	U	0
AA3	57	COG1466	DNA polymerase III, delta subunit (HolA) (PDB:3ZH9)	Replication, recombination and repair	L	4.1e-132
AA3	58	COG0268	Ribosomal protein S20 (RpsT) (PDB:4V4H)	Translation, ribosomal structure and biogenesis	J	9.2e-36
AA3	59	COG0436	Aspartate/methionine/tyrosine aminotransferase (AspB) (PDB:2O0R)	Amino acid transport and metabolism	E	1e-222
AA3	60	COG0481	Translation elongation factor EF-4, membrane-bound GTPase (LepA) (PDB:3DEG)	Translation, ribosomal structure and biogenesis	J	0
AA3	62	COG4762	Uncharacterized conserved protein, UPF0548 family	Function unknown	S	2e-119
AA3	63	COG0546	Phosphoglycolate phosphatase, HAD superfamily (Gph) (PDB:2NYV)	Energy production and conversion	C	1.1e-131
AA3	64	COG0635	Coproporphyrinogen-III oxidase HemN (oxygen-independent) or related Fe-S oxidoreductase (HemN) (PDB:1OLT)	Coenzyme transport and metabolism	H	5.9e-234
AA3	65	COG3296	Uncharacterized Tic20-related protein, DUF4870 domain (Tic20a) (PUBMED:9817756;20100520)	General function prediction only	R	1.5e-48
AA3	66	COG1420	Transcriptional regulator of heat shock response (HrcA) (PDB:1STZ)	Transcription	K	7e-180
AA3	67	COG0484	DnaJ-class molecular chaperone with C-terminal Zn finger domain (DnaJ) (PDB:1BQ0)	Posttranslational modification, protein turnover, chaperones	O	1e-192
AA3	68	COG1385	16S rRNA U1498 N3-methylase RsmE (RsmE) (PDB:1NXZ)	Translation, ribosomal structure and biogenesis	J	7.8e-128
AA3	69	COG0537	Purine nucleoside phosphoramidase/Ap4A hydrolase, histidine triade (HIT) family (HinT) (PDB:1AV5) (PUBMED:20934431)	Nucleotide transport and metabolism	F	3.4e-57
AA3	70	COG1702	Phosphate starvation-inducible protein PhoH, predicted ATPase (PhoH) (PDB:3B85) (PUBMED:8444794;12762842)	Signal transduction mechanisms	T	2.2e-206
AA3	71	COG0319	ssRNA-specific RNase YbeY, 16S rRNA maturation enzyme (YbeY) (PDB:1XM5) (PUBMED:17407324;23543739)	Translation, ribosomal structure and biogenesis	J	1.8e-82
AA3	72	COG1253	Hemolysin-related protein, contains CBS domains, UPF0053 family (TlyC) (PDB:2NQW)	General function prediction only	R	3.2e-233
AA3	73	COG1159	GTPase Era, involved in 16S rRNA processing (Era) (PDB:1EGA)	Translation, ribosomal structure and biogenesis	J	1.8e-174
AA3	74	COG4585	Signal transduction histidine kinase ComP (ComP) (PDB:4GT8)	Signal transduction mechanisms	T	5.2e-225
AA3	75	COG2197	DNA-binding response regulator, NarL/FixJ family, contains REC and HTH domains (CitB) (PDB:1A04)	Signal transduction mechanisms	T	5.6e-117
AA3	76	COG1136	ABC-type lipoprotein export system, ATPase component (LolD) (PDB:5GKO)	Cell wall/membrane/envelope biogenesis	M	7.1e-137
AA3	77	COG4591	ABC-type transport system involved in lipoprotein release, permease component LolC (LolE) (PDB:6F49)	Cell wall/membrane/envelope biogenesis	M	7.5e-217
AA3	78	COG0119	Isopropylmalate/homocitrate/citramalate synthases (LeuA) (PDB:4JN6)	Amino acid transport and metabolism	E	0
AA3	79	COG1381	Recombinational DNA repair protein RecO (RecF pathway) (RecO) (PDB:1U5K)	Replication, recombination and repair	L	2.5e-154
AA3	80	COG0020	Undecaprenyl pyrophosphate synthase (UppS) (PDB:1X07)	Lipid transport and metabolism	I	4e-154
AA3	81	COG0423	Glycyl-tRNA synthetase, class II (GRS1) (PDB:2PME)	Translation, ribosomal structure and biogenesis	J	1.3e-277
AA3	82	COG2761	Predicted dithiol-disulfide isomerase, DsbA/YjbH family (virulence, stress resistance) (FrnE) (PDB:6GHB)	Posttranslational modification, protein turnover, chaperones	O	4.6e-136
AA3	84	COG2606	Cys-tRNA(Pro) deacylase, prolyl-tRNA editing enzyme YbaK/EbsC (EbsC) (PDB:1DBU)	Translation, ribosomal structure and biogenesis	J	8.4e-86
AA3	85	COG0042	tRNA-dihydrouridine synthase (DusA) (PDB:1VHN)	Translation, ribosomal structure and biogenesis	J	7.2e-229
AA3	86	COG0232	dGTP triphosphohydrolase (Dgt) (PDB:6OI7)	Nucleotide transport and metabolism	F	3.5e-245
AA3	87	COG0358	DNA primase (bacterial type) (DnaG) (PDB:3B39) (PUBMED:28128549)	Replication, recombination and repair	L	0
AA3	88	COG0747	ABC-type transport system, periplasmic component (DdpA) (PDB:3RQT)	Amino acid transport and metabolism	E	0
AA3	89	COG0601	ABC-type dipeptide/oligopeptide/nickel transport system, permease component (DppB)	Amino acid transport and metabolism	E	2.5e-191
AA3	90	COG1173	ABC-type dipeptide/oligopeptide/nickel transport system, permease component (DppC)	Amino acid transport and metabolism	E	4.6e-152
AA3	91	COG1123	ABC-type glutathione transport system ATPase component, contains duplicated ATPase domain (GsiA)	Posttranslational modification, protein turnover, chaperones	O	5e-308
AA3	92	COG0444	ABC-type dipeptide/oligopeptide/nickel transport system, ATPase component (DppD) (PDB:4FWI)	Amino acid transport and metabolism	E	5.5e-163
AA3	93	COG0111	Phosphoglycerate dehydrogenase or related dehydrogenase (SerA) (PDB:3OET)	Coenzyme transport and metabolism	H	1.2e-182
AA3	95	COG0242	Peptide deformylase (Def) (PDB:1BS4)	Translation, ribosomal structure and biogenesis	J	5.6e-110
AA3	96	COG0438	Glycosyltransferase involved in cell wall bisynthesis (RfaB) (PDB:2IV7)	Cell wall/membrane/envelope biogenesis	M	8.9e-17
AA3	97	COG0438	Glycosyltransferase involved in cell wall bisynthesis (RfaB) (PDB:2IV7)	Cell wall/membrane/envelope biogenesis	M	5.7e-229
AA3	98	COG0628	Predicted PurR-regulated permease PerM (PerM)	General function prediction only	R	3e-171
AA3	99	COG3358	Uncharacterized conserved protein, DUF1684 family (PDB:2LNU)	Function unknown	S	4.4e-153
AA3	101	COG0304	3-oxoacyl-(acyl-carrier-protein) synthase (FabB) (PDB:2UV8) (PUBMED:21652641)	Lipid transport and metabolism	I	1.2e-229
AA3	102	COG0236	Acyl carrier protein (AcpP) (PDB:1ACP)	Lipid transport and metabolism	I	8.8e-36
AA3	103	COG0332	3-oxoacyl-[acyl-carrier-protein] synthase III (FabH) (PDB:1UB7)	Lipid transport and metabolism	I	3.9e-183
AA3	104	COG0331	Malonyl CoA-acyl carrier protein transacylase (FabD) (PDB:1YXC)	Lipid transport and metabolism	I	2.9e-167
AA3	105	COG3835	Sugar diacid utilization regulator CdaR (CdaR)	Transcription	K	1.8e-222
AA3	106	COG2609	Pyruvate dehydrogenase complex, dehydrogenase (E1) component (AceE) (PDB:1L8A)	Energy production and conversion	C	0
AA3	107	COG1225	Peroxiredoxin (Bcp) (PDB:5IPH)	Posttranslational modification, protein turnover, chaperones	O	8.8e-88
AA3	108	COG0596	2-succinyl-6-hydroxy-2,4-cyclohexadiene-1-carboxylate synthase MenH and related esterases, alpha/beta hydrolase fold (MenH) (PDB:4MYS)	Coenzyme transport and metabolism	H	4.1e-171
AA3	109	COG2267	Lysophospholipase, alpha-beta hydrolase superfamily (PldB) (PDB:5O7G)	Lipid transport and metabolism	I	2.7e-37
AA3	110	COG0172	Seryl-tRNA synthetase (SerS) (PDB:1SER)	Translation, ribosomal structure and biogenesis	J	5e-183
AA3	111	COG1960	Acyl-CoA dehydrogenase related to the alkylation response protein AidB (CaiA) (PDB:1BUC)	Lipid transport and metabolism	I	1.6e-199
AA3	112	COG0236	Acyl carrier protein (AcpP) (PDB:1ACP)	Lipid transport and metabolism	I	3.1e-11
AA3	113	COG0736	Phosphopantetheinyl transferase (holo-ACP synthase) (AcpS) (PDB:1F7L)	Lipid transport and metabolism	I	1.5e-58
AA3	114	COG2271	Sugar phosphate permease (UhpC) (PDB:1PW4)	Carbohydrate transport and metabolism	G	3.9e-07
AA3	115	COG0667	Pyridoxal reductase PdxI or related oxidoreductase, aldo/keto reductase family (PdxI) (PDB:1LQA) (PUBMED:32253339)	Coenzyme transport and metabolism	H	4.3e-182
AA3	117	COG1942	Phenylpyruvate tautomerase PptA, 4-oxalocrotonate tautomerase family (PptA) (PDB:1BJP)	Secondary metabolites biosynthesis, transport and catabolism	Q	8.9e-67
AA3	118	COG0563	Adenylate kinase or related kinase (Adk) (PDB:1AK2)	Nucleotide transport and metabolism	F	5.2e-88
AA3	119	COG3324	Lactoylglutathione lyase-related enzyme, vicinal oxygen chelate (VOC) family (VOC) (PDB:3OXH) (PUBMED:31710815)	General function prediction only	R	5e-58
AA3	120	COG1522	DNA-binding transcriptional regulator, Lrp family (Lrp) (PDB:1I1G)	Transcription	K	8e-187
AA3	121	COG0726	Peptidoglycan/xylan/chitin deacetylase, PgdA/NodB/CDA1 family (CDA1) (PDB:1NY1)	Carbohydrate transport and metabolism	G	7.7e-189
AA3	122	COG0477	MFS family permease, includes anhydromuropeptide permease AmpG (ProP) (PUBMED:12426329)	Carbohydrate transport and metabolism	G	1e-247
AA3	123	COG1028	NAD(P)-dependent dehydrogenase, short-chain alcohol dehydrogenase family (FabG) (PDB:6L1H)	Lipid transport and metabolism	I	3.7e-136
AA3	124	COG1893	Ketopantoate reductase (PanE) (PDB:1BG6)	Coenzyme transport and metabolism	H	1.9e-63
AA3	125	COG0624	Acetylornithine deacetylase/Succinyl-diaminopimelate desuccinylase or related deacylase (ArgE) (PDB:1CG2)	Amino acid transport and metabolism	E	6.1e-111
AA3	126	COG3550	Serine/threonine protein kinase HipA, toxin component of the HipAB toxin-antitoxin module (HipA) (PDB:2WIU)	Signal transduction mechanisms	T	4.9e-143
AA3	128	COG0269	3-keto-L-gulonate-6-phosphate decarboxylase (UlaD) (PDB:3F4W)	Carbohydrate transport and metabolism	G	6.6e-102
AA3	129	COG0794	D-arabinose 5-phosphate isomerase GutQ (GutQ) (PDB:5UQI)	Carbohydrate transport and metabolism	G	2.7e-96
AA3	130	COG2197	DNA-binding response regulator, NarL/FixJ family, contains REC and HTH domains (CitB) (PDB:1A04)	Signal transduction mechanisms	T	1.2e-145
AA3	131	COG1309	DNA-binding protein, AcrR family, includes nucleoid occlusion protein SlmA (AcrR) (PDB:2QOP)	Transcription	K	2e-99
AA3	133	COG0346	Catechol 2,3-dioxygenase or related enzyme, vicinal oxygen chelate (VOC) family (GloA) (PDB:3R4Q) (PUBMED:11830595)	Secondary metabolites biosynthesis, transport and catabolism	Q	1.2e-67
AA3	134	COG0178	Excinuclease UvrABC ATPase subunit (UvrA) (PDB:2R6F)	Replication, recombination and repair	L	0
AA3	138	COG2764	Zn-dependent glyoxalase, PhnB family (PhnB) (PDB:5KEF) (PUBMED:28034013)	Energy production and conversion	C	5.1e-76
AA3	139	COG2020	Protein-S-isoprenylcysteine O-methyltransferase Ste14 (STE14) (PDB:5V7P)	Posttranslational modification, protein turnover, chaperones	O	1.5e-155
AA3	141	COG1028	NAD(P)-dependent dehydrogenase, short-chain alcohol dehydrogenase family (FabG) (PDB:6L1H)	Lipid transport and metabolism	I	3.6e-167
AA3	142	COG0110	Acetyltransferase, isoleucine patch superfamily (WbbJ)	General function prediction only	R	9e-97
AA3	146	COG0300	Short-chain dehydrogenase (YqjQ)	General function prediction only	R	7.3e-179
AA3	147	COG1275	Tellurite resistance protein TehA and related permeases (TehA) (PDB:3M71)	Defense mechanisms	V	5.1e-186
AA3	148	COG0673	Predicted dehydrogenase (MviM) (PDB:3UUW)	General function prediction only	R	1.6e-192
AA3	149	COG0673	Predicted dehydrogenase (MviM) (PDB:3UUW)	General function prediction only	R	7.5e-187
AA3	150	COG1653	ABC-type glycerol-3-phosphate transport system, periplasmic component (UgpB) (PDB:2Z8D)	Carbohydrate transport and metabolism	G	3.4e-278
AA3	151	COG0395	ABC-type glycerol-3-phosphate transport system, permease component (UgpE) (PDB:1VR4)	Carbohydrate transport and metabolism	G	1.1e-171
AA3	152	COG1175	ABC-type sugar transport system, permease component (UgpA) (PDB:3FH6)	Carbohydrate transport and metabolism	G	2.5e-154
AA3	153	COG1940	Sugar kinase of the NBD/HSP70 family, may contain an N-terminal HTH domain (NagC) (PDB:1WOQ)	Carbohydrate transport and metabolism	G	2.6e-232
AA3	154	COG3358	Uncharacterized conserved protein, DUF1684 family (PDB:2LNU)	Function unknown	S	5.6e-156
AA3	155	COG0406	Broad specificity phosphatase PhoE (PhoE) (PDB:1EBB)	Carbohydrate transport and metabolism	G	5.7e-99
AA3	156	COG1285	Magnesium uptake protein YhiD/SapB, involved in acid resistance (SapB) (PUBMED:19798051)	Inorganic ion transport and metabolism	P	2.8e-122
AA3	157	COG2141	Flavin-dependent oxidoreductase, luciferase family (includes alkanesulfonate monooxygenase SsuD and methylene tetrahydromethanopterin reductase) (SsuD) (PDB:1BRL)	Coenzyme transport and metabolism	H	9.3e-202
AA3	158	COG2141	Flavin-dependent oxidoreductase, luciferase family (includes alkanesulfonate monooxygenase SsuD and methylene tetrahydromethanopterin reductase) (SsuD) (PDB:1BRL)	Coenzyme transport and metabolism	H	2.1e-264
AA3	159	COG3344	Retron-type reverse transcriptase (YkfC)	Mobilome: prophages, transposons	X	2e-50
AA3	160	COG1960	Acyl-CoA dehydrogenase related to the alkylation response protein AidB (CaiA) (PDB:1BUC)	Lipid transport and metabolism	I	6.4e-236
AA3	161	COG2141	Flavin-dependent oxidoreductase, luciferase family (includes alkanesulfonate monooxygenase SsuD and methylene tetrahydromethanopterin reductase) (SsuD) (PDB:1BRL)	Coenzyme transport and metabolism	H	9.3e-23
AA3	162	COG2141	Flavin-dependent oxidoreductase, luciferase family (includes alkanesulfonate monooxygenase SsuD and methylene tetrahydromethanopterin reductase) (SsuD) (PDB:1BRL)	Coenzyme transport and metabolism	H	4.6e-245
AA3	163	COG0599	Uncharacterized conserved protein YurZ, alkylhydroperoxidase/carboxymuconolactone decarboxylase family (YurZ) (PDB:3BEY)	General function prediction only	R	1e-61
AA3	164	COG2141	Flavin-dependent oxidoreductase, luciferase family (includes alkanesulfonate monooxygenase SsuD and methylene tetrahydromethanopterin reductase) (SsuD) (PDB:1BRL)	Coenzyme transport and metabolism	H	1.6e-229
AA3	165	COG2141	Flavin-dependent oxidoreductase, luciferase family (includes alkanesulfonate monooxygenase SsuD and methylene tetrahydromethanopterin reductase) (SsuD) (PDB:1BRL)	Coenzyme transport and metabolism	H	2.1e-264
AA3	166	COG0601	ABC-type dipeptide/oligopeptide/nickel transport system, permease component (DppB)	Amino acid transport and metabolism	E	1.3e-184
AA3	167	COG1173	ABC-type dipeptide/oligopeptide/nickel transport system, permease component (DppC)	Amino acid transport and metabolism	E	1.5e-141
AA3	168	COG1123	ABC-type glutathione transport system ATPase component, contains duplicated ATPase domain (GsiA)	Posttranslational modification, protein turnover, chaperones	O	2.5e-296
AA3	169	COG0747	ABC-type transport system, periplasmic component (DdpA) (PDB:3RQT)	Amino acid transport and metabolism	E	1.8e-286
AA3	170	COG2141	Flavin-dependent oxidoreductase, luciferase family (includes alkanesulfonate monooxygenase SsuD and methylene tetrahydromethanopterin reductase) (SsuD) (PDB:1BRL)	Coenzyme transport and metabolism	H	1e-211
AA3	171	COG2141	Flavin-dependent oxidoreductase, luciferase family (includes alkanesulfonate monooxygenase SsuD and methylene tetrahydromethanopterin reductase) (SsuD) (PDB:1BRL)	Coenzyme transport and metabolism	H	1.6e-209
AA3	172	COG0834	ABC-type amino acid transport/signal transduction system, periplasmic component/domain (HisJ) (PDB:1GGG)	Amino acid transport and metabolism	E	1.7e-186
AA3	173	COG1126	ABC-type polar amino acid transport system, ATPase component (GlnQ) (PDB:4YMS)	Amino acid transport and metabolism	E	3e-138
AA3	174	COG0765	ABC-type amino acid transport system, permease component (HisM) (PDB:4YMS)	Amino acid transport and metabolism	E	7e-112
AA3	180	COG2375	NADPH-dependent ferric siderophore reductase, contains FAD-binding and SIP domains (ViuB) (PDB:2GPJ)	Inorganic ion transport and metabolism	P	2.8e-158
AA3	181	COG5398	Heme oxygenase (PDB:1DVE)	Coenzyme transport and metabolism	H	4.9e-129
AA3	182	COG0748	Putative heme iron utilization protein, contains PNPOx domain (HugZ) (PDB:1VL7)	Inorganic ion transport and metabolism	P	1.2e-10
AA3	183	COG1292	Choline-glycine betaine transporter (BetT) (PDB:2WIT)	Cell wall/membrane/envelope biogenesis	M	3.1e-297
AA3	184	COG2352	Phosphoenolpyruvate carboxylase (Ppc) (PDB:1FIY)	Energy production and conversion	C	0
AA3	185	COG2814	Predicted arabinose efflux permease AraJ, MFS family (AraJ) (PDB:4LDS)	Carbohydrate transport and metabolism	G	2.8e-204
AA3	186	COG1366	Anti-anti-sigma regulatory factor (antagonist of anti-sigma factor) (SpoIIAA) (PDB:1AUZ)	Signal transduction mechanisms	T	1.2e-56
AA3	187	COG2172	Anti-sigma regulatory factor (Ser/Thr protein kinase) (RsbW) (PDB:1TIL)	Signal transduction mechanisms	T	6.8e-73
AA3	188	COG4977	Transcriptional regulator GlxA, contains an amidase domain and an AraC-type DNA-binding HTH domain (GlxA)	Transcription	K	1.9e-182
AA3	189	COG3545	Predicted esterase of the alpha/beta hydrolase fold (YdeN) (PDB:1UXO) (PUBMED:15159570)	General function prediction only	R	2.7e-98
AA3	191	COG0327	Putative GTP cyclohydrolase 1 type 2, NIF3 family (NIF3) (PDB:3SY1) (PUBMED:24435797;26385509)	Coenzyme transport and metabolism	H	6.5e-155
AA3	192	COG1579	Predicted nucleic acid-binding protein DR0291, contains C4-type Zn-ribbon domain (DR0291) (PDB:4ILO)	General function prediction only	R	7e-89
AA3	193	COG1940	Sugar kinase of the NBD/HSP70 family, may contain an N-terminal HTH domain (NagC) (PDB:1WOQ)	Carbohydrate transport and metabolism	G	5.6e-134
AA3	194	COG0024	Methionine aminopeptidase (Map) (PDB:3J2I)	Translation, ribosomal structure and biogenesis	J	1.3e-166
AA3	196	COG0174	Glutamine synthetase (GlnA) (PDB:1F1H)	Amino acid transport and metabolism	E	2.1e-264
AA3	197	COG1391	Glutamine synthetase adenylyltransferase (GlnE1) (PDB:1V4A)	Posttranslational modification, protein turnover, chaperones	O	0
AA3	198	COG1215	Glycosyltransferase, catalytic subunit of cellulose synthase and poly-beta-1,6-N-acetylglucosamine synthase (BcsA) (PDB:4HG6)	Cell motility	N	1.1e-275
AA3	199	COG4124	Beta-mannanase (ManB2) (PDB:1GVY)	Carbohydrate transport and metabolism	G	1.4e-251
AA3	200	COG1004	UDP-glucose 6-dehydrogenase (Ugd) (PDB:1DLI)	Cell wall/membrane/envelope biogenesis	M	8.4e-264
AA3	201	COG0174	Glutamine synthetase (GlnA) (PDB:1F1H)	Amino acid transport and metabolism	E	3.1e-282
AA3	202	COG1714	Uncharacterized membrane protein YckC, RDD family (YckC)	Function unknown	S	4.7e-19
AA3	205	COG0508	Pyruvate/2-oxoglutarate dehydrogenase complex, dihydrolipoamide acyltransferase (E2) component (AceF) (PDB:1B5S)	Energy production and conversion	C	5.8e-183
AA3	206	COG1249	Dihydrolipoamide dehydrogenase (E3) component of pyruvate/2-oxoglutarate dehydrogenase complex or glutathione oxidoreductase (Lpd) (PDB:6QKG)	Energy production and conversion	C	3e-258
AA3	207	COG0260	Leucyl aminopeptidase (PepB) (PDB:3H8E) (PUBMED:19553197;23825549)	Amino acid transport and metabolism	E	1.6e-262
AA3	208	COG1938	Predicted ATP-dependent carboligase, ATP-grasp superfamily (PDB:3GAA)	General function prediction only	R	1.1e-107
AA3	209	COG2223	Nitrate/nitrite transporter NarK (NarK) (PDB:4JR9)	Inorganic ion transport and metabolism	P	4.5e-243
AA3	210	COG0568	DNA-directed RNA polymerase, sigma subunit (sigma70/sigma32) (RpoD) (PDB:1SIG)	Transcription	K	3.4e-176
AA3	211	COG0771	UDP-N-acetylmuramoylalanine-D-glutamate ligase (MurD) (PDB:1E0D)	Cell wall/membrane/envelope biogenesis	M	6.8e-233
AA3	212	COG3442	Glutamine amidotransferase related to the GATase domain of CobQ (PDB:5N9M)	General function prediction only	R	1.8e-135
AA3	214	COG0187	DNA gyrase/topoisomerase IV, subunit B (GyrB) (PDB:1EI1)	Replication, recombination and repair	L	0
AA3	215	COG0188	DNA gyrase/topoisomerase IV, subunit A (GyrA) (PDB:1SUU)	Replication, recombination and repair	L	0
AA3	216	COG1524	c-di-AMP phosphodiesterase AtaC or nucleotide pyrophosphatase, AlkP superfamily (AtaC) (PDB:1EI6) (PUBMED:32188788)	Signal transduction mechanisms	T	1.3e-217
AA3	220	COG0756	dUTP pyrophosphatase (dUTPase) (Dut) (PDB:1DUC)	Nucleotide transport and metabolism	F	6.3e-83
AA3	223	COG1048	Aconitase A (AcnA) (PDB:1ACO)	Energy production and conversion	C	0
AA3	224	COG1154	Deoxyxylulose-5-phosphate synthase (Dxs) (PDB:2O1S)	Coenzyme transport and metabolism	H	0
AA3	225	COG1024	Enoyl-CoA hydratase/carnithine racemase (CaiD) (PDB:1DCI)	Lipid transport and metabolism	I	0
AA3	226	COG0183	Acetyl-CoA acetyltransferase (PaaJ) (PDB:1AFW)	Lipid transport and metabolism	I	2.9e-214
AA3	227	COG0349	Ribonuclease D (Rnd) (PDB:5C0Y) (PUBMED:18821773)	Translation, ribosomal structure and biogenesis	J	1.9e-227
AA3	229	COG0429	Predicted hydrolase of the alpha/beta-hydrolase fold (YheT)	General function prediction only	R	1.8e-230
AA3	230	COG2166	Sulfur transfer protein SufE, Fe-S cluster assembly (SufE) (PDB:1MZG)	Posttranslational modification, protein turnover, chaperones	O	4.2e-76
AA3	231	COG2897	3-mercaptopyruvate sulfurtransferase SseA, contains two rhodanese domains (SseA) (PDB:1BOH)	Inorganic ion transport and metabolism	P	4.5e-178
AA3	232	COG1485	Cell division protein ZapE (Z ring-associated ATPase), AFG1 superfamily (ZapE)	Cell cycle control, cell division, chromosome partitioning	D	1.2e-176
AA3	233	COG0004	Ammonia channel protein AmtB (AmtB) (PDB:1U77)	Inorganic ion transport and metabolism	P	1.3e-236
AA3	237	COG5444	Predicted ribonuclease, toxin component of the YeeF-YezG toxin-antitoxin module (YeeF)	Defense mechanisms	V	3e-07
AA3	238	COG0457	Tetratricopeptide (TPR) repeat (TPR) (PDB:3AS4)	General function prediction only	R	7.6e-07
AA3	241	COG2365	Protein tyrosine/serine phosphatase Oca4 (Oca4) (PDB:1XRI)	Signal transduction mechanisms	T	2.6e-119
AA3	242	COG0667	Pyridoxal reductase PdxI or related oxidoreductase, aldo/keto reductase family (PdxI) (PDB:1LQA) (PUBMED:32253339)	Coenzyme transport and metabolism	H	7.9e-189
AA3	243	COG0332	3-oxoacyl-[acyl-carrier-protein] synthase III (FabH) (PDB:1UB7)	Lipid transport and metabolism	I	1e-158
AA3	245	COG5340	Abortive phage infection protein AbiEi, antitoxin conponent of an AbiEi-AbiEii TA system (AbiEi) (PUBMED:24465005;29518409)	Defense mechanisms	V	8.7e-25
AA3	246	COG1699	Flagellar assembly factor FliW (FliW) (PDB:2AJ7)	Cell motility	N	1.3e-59
AA3	247	COG1344	Flagellin and related hook-associated protein FlgL (FlgL) (PDB:1IO1)	Cell motility	N	3.6e-148
AA3	248	COG1256	Flagellar hook-associated protein FlgK (FlgK) (PDB:2D4Y)	Cell motility	N	6e-246
AA3	250	COG1191	DNA-directed RNA polymerase specialized sigma subunit (FliA) (PDB:1RP3)	Transcription	K	4.4e-140
AA3	251	COG1344	Flagellin and related hook-associated protein FlgL (FlgL) (PDB:1IO1)	Cell motility	N	1.1e-138
AA3	252	COG1345	Flagellar capping protein FliD (FliD) (PDB:5FHY)	Cell motility	N	2.1e-182
AA3	253	COG1516	Flagellin-specific chaperone FliS (FliS) (PDB:1ORJ)	Cell motility	N	2e-81
AA3	255	COG1815	Flagellar basal body rod protein FlgB (FlgB)	Cell motility	N	1e-53
AA3	256	COG1558	Flagellar basal body rod protein FlgC (FlgC)	Cell motility	N	2.2e-60
AA3	257	COG1677	Flagellar hook-basal body complex protein FliE (FliE)	Cell motility	N	1.4e-49
AA3	258	COG1766	Flagellar biosynthesis/type III secretory pathway M-ring protein FliF/YscJ (FliF) (PDB:6SCN)	Cell motility	N	2.5e-267
AA3	259	COG1536	Flagellar motor switch protein FliG (FliG) (PDB:4FHR)	Cell motility	N	1.5e-180
AA3	260	COG1317	Flagellar biosynthesis/type III secretory pathway protein FliH (FliH) (PDB:5B0O)	Cell motility	N	7.4e-06
AA3	261	COG1157	Flagellar biosynthesis/type III secretory pathway ATPase FliI (FliI) (PDB:5B0O)	Cell motility	N	1.2e-246
AA3	262	COG0791	Cell wall-associated hydrolase, NlpC_P60 family (NlpC) (PDB:2EVR)	Cell wall/membrane/envelope biogenesis	M	9.7e-22
AA3	263	COG0791	Cell wall-associated hydrolase, NlpC_P60 family (NlpC) (PDB:2EVR)	Cell wall/membrane/envelope biogenesis	M	1.2e-77
AA3	264	COG1357	Uncharacterized conserved protein YjbI, contains pentapeptide repeats (YjbI) (PDB:2BM4)	Function unknown	S	2.4e-24
AA3	265	COG1843	Flagellar hook-capping protein FlgD (FlgD) (PDB:6IEF)	Cell motility	N	5.4e-68
AA3	266	COG1749	Flagellar hook protein FlgE (FlgE) (PDB:3A69)	Cell motility	N	3.7e-201
AA3	268	COG0589	Nucleotide-binding universal stress protein, UspA family (UspA) (PDB:1JMV)	Signal transduction mechanisms	T	3e-62
AA3	270	COG0589	Nucleotide-binding universal stress protein, UspA family (UspA) (PDB:1JMV)	Signal transduction mechanisms	T	5.7e-93
AA3	271	COG2823	Osmotically-inducible protein OsmY, contains BON domain (OsmY) (PUBMED:12878000)	Cell wall/membrane/envelope biogenesis	M	2.1e-130
AA3	275	COG2823	Osmotically-inducible protein OsmY, contains BON domain (OsmY) (PUBMED:12878000)	Cell wall/membrane/envelope biogenesis	M	1.4e-73
AA3	277	COG3152	Uncharacterized membrane protein YhaH, DUF805 family (yhaH)	Function unknown	S	3.3e-73
AA3	278	COG0640	DNA-binding transcriptional regulator, ArsR family (ArsR) (PDB:3F6V)	Transcription	K	1.6e-44
AA3	279	COG0053	Divalent metal cation (Fe/Co/Zn/Cd) efflux pump (FieF) (PDB:2QFI)	Inorganic ion transport and metabolism	P	5.4e-172
AA3	280	COG2217	Cation-transporting P-type ATPase (ZntA) (PDB:4BBJ)	Inorganic ion transport and metabolism	P	0
AA3	281	COG0589	Nucleotide-binding universal stress protein, UspA family (UspA) (PDB:1JMV)	Signal transduction mechanisms	T	4.6e-145
AA3	282	COG1028	NAD(P)-dependent dehydrogenase, short-chain alcohol dehydrogenase family (FabG) (PDB:6L1H)	Lipid transport and metabolism	I	1.5e-134
AA3	283	COG0589	Nucleotide-binding universal stress protein, UspA family (UspA) (PDB:1JMV)	Signal transduction mechanisms	T	9.3e-53
AA3	284	COG2823	Osmotically-inducible protein OsmY, contains BON domain (OsmY) (PUBMED:12878000)	Cell wall/membrane/envelope biogenesis	M	1.2e-06
AA3	285	COG3467	Nitroimidazole reductase NimA or a related FMN-containing flavoprotein, pyridoxamine 5'-phosphate oxidase superfamily (NimA) (PDB:1W3O)	Defense mechanisms	V	4e-76
AA3	287	COG1064	D-arabinose 1-dehydrogenase, Zn-dependent alcohol dehydrogenase family (AdhP) (PDB:5O8Q)	Carbohydrate transport and metabolism	G	7.1e-199
AA3	289	COG2197	DNA-binding response regulator, NarL/FixJ family, contains REC and HTH domains (CitB) (PDB:1A04)	Signal transduction mechanisms	T	7.9e-113
AA3	290	COG2203	GAF domain (GAF)	Signal transduction mechanisms	T	0
AA3	291	COG0474	Magnesium-transporting ATPase (P-type) (MgtA) (PDB:1IWO)	Inorganic ion transport and metabolism	P	0
AA3	292	COG0589	Nucleotide-binding universal stress protein, UspA family (UspA) (PDB:1JMV)	Signal transduction mechanisms	T	1.2e-42
AA3	293	COG0589	Nucleotide-binding universal stress protein, UspA family (UspA) (PDB:1JMV)	Signal transduction mechanisms	T	1.7e-158
AA3	294	COG0589	Nucleotide-binding universal stress protein, UspA family (UspA) (PDB:1JMV)	Signal transduction mechanisms	T	1.6e-11
AA3	295	COG3957	Phosphoketolase (XFP) (PDB:3AHC)	Carbohydrate transport and metabolism	G	0
AA3	296	COG0589	Nucleotide-binding universal stress protein, UspA family (UspA) (PDB:1JMV)	Signal transduction mechanisms	T	1.7e-155
AA3	297	COG5274	Cytochrome b involved in lipid metabolism (CYB5) (PDB:1AQA)	Energy production and conversion	C	1.2e-06
AA3	298	COG1814	Predicted Fe2+/Mn2+ transporter, VIT1/CCC1 family (Ccc1) (PDB:6IU3)	Inorganic ion transport and metabolism	P	6e-117
AA3	299	COG0745	DNA-binding response regulator, OmpR family, contains REC and winged-helix (wHTH) domain (OmpR) (PDB:1XHF)	Signal transduction mechanisms	T	9.3e-120
AA3	300	COG5002	Sensor histidine kinase WalK (WalK) (PDB:4I5S)	Signal transduction mechanisms	T	1.9e-244
AA3	301	COG4097	Predicted ferric reductase	Inorganic ion transport and metabolism	P	6e-249
AA3	302	COG3976	Uncharacterized conserved protein, contains FMN-binding domain	General function prediction only	R	9.6e-47
AA3	303	COG1477	FAD:protein FMN transferase ApbE (ApbE) (PDB:1VRM) (PUBMED:23558683;30154099)	Coenzyme transport and metabolism	H	7.1e-129
AA3	304	COG2140	Oxalate decarboxylase/archaeal phosphoglucose isomerase, cupin superfamily (OxdD) (PDB:2VQA)	Carbohydrate transport and metabolism	G	1.5e-07
AA3	305	COG3631	Ketosteroid isomerase-related protein (YesE) (PDB:1Z1S)	General function prediction only	R	3.6e-68
AA3	306	COG0667	Pyridoxal reductase PdxI or related oxidoreductase, aldo/keto reductase family (PdxI) (PDB:1LQA) (PUBMED:32253339)	Coenzyme transport and metabolism	H	1.2e-192
AA3	307	COG0300	Short-chain dehydrogenase (YqjQ)	General function prediction only	R	2.1e-133
AA3	308	COG1396	Transcriptional regulator, contains XRE-family HTH domain (HipB) (PDB:1ADR)	Transcription	K	7.1e-161
AA3	309	COG2814	Predicted arabinose efflux permease AraJ, MFS family (AraJ) (PDB:4LDS)	Carbohydrate transport and metabolism	G	4.7e-199
AA3	310	COG2259	Uncharacterized membrane protein YphA, DoxX/SURF4 family (DoxX)	Function unknown	S	1.3e-81
AA3	311	COG0640	DNA-binding transcriptional regulator, ArsR family (ArsR) (PDB:3F6V)	Transcription	K	1e-40
AA3	312	COG0697	Permease of the drug/metabolite transporter (DMT) superfamily (RhaT) (PDB:5I20)	Carbohydrate transport and metabolism	G	8.9e-146
AA3	313	COG0025	NhaP-type Na+/H+ or K+/H+ antiporter (NhaP) (PDB:4CZB)	Inorganic ion transport and metabolism	P	9e-275
AA3	314	COG2899	Uncharacterized TerC-related membrane protein, DUF475 domain (TerC2)	Inorganic ion transport and metabolism	P	2.7e-196
AA3	315	COG0766	UDP-N-acetylglucosamine enolpyruvyl transferase (MurA) (PDB:1A2N)	Cell wall/membrane/envelope biogenesis	M	2.5e-277
AA3	316	COG1582	Swarming motility protein SwrD (SwrD) (PUBMED:29061663)	Cell motility	N	2.6e-44
AA3	317	COG1291	Flagellar motor component MotA (MotA)	Cell motility	N	6.4e-147
AA3	318	COG1360	Flagellar motor protein MotB (MotB)	Cell motility	N	2.5e-160
AA3	319	COG1868	Flagellar motor switch protein FliM (FliM) (PDB:2HP7)	Cell motility	N	8.2e-156
AA3	320	COG1886	Flagellar motor switch/type III secretory pathway protein FliN (FliN) (PDB:1O9Y)	Cell motility	N	3.3e-120
AA3	321	COG3190	Flagellar biogenesis protein FliO (FliO)	Cell motility	N	8.9e-86
AA3	322	COG1338	Flagellar biosynthesis protein FliP (FliP) (PDB:5H72)	Cell motility	N	5e-136
AA3	323	COG1987	Flagellar biosynthesis protein FliQ (FliQ) (PDB:6F2D)	Cell motility	N	4.6e-38
AA3	324	COG1684	Flagellar biosynthesis protein FliR (FliR) (PDB:6S3R)	Cell motility	N	1.5e-126
AA3	325	COG1377	Flagellar biosynthesis protein FlhB (FlhB) (PDB:6S3L)	Cell motility	N	2.4e-208
AA3	326	COG1298	Flagellar biosynthesis protein FlhA (FlhA) (PDB:6AI0)	Cell motility	N	0
AA3	328	COG1551	sRNA-binding carbon storage regulator CsrA (CsrA) (PDB:1T3O)	Signal transduction mechanisms	T	2.8e-29
AA3	329	COG1960	Acyl-CoA dehydrogenase related to the alkylation response protein AidB (CaiA) (PDB:1BUC)	Lipid transport and metabolism	I	0
AA3	330	COG3104	Dipeptide/tripeptide permease (PTR2) (PDB:2XUT)	Amino acid transport and metabolism	E	1.1e-263
AA3	333	COG4913	Uncharacterized conserved protein, contains a C-terminal ATPase domain	Function unknown	S	0
AA3	336	COG2085	Predicted dinucleotide-binding enzyme (PDB:2VNS)	General function prediction only	R	1.3e-95
AA3	337	COG2141	Flavin-dependent oxidoreductase, luciferase family (includes alkanesulfonate monooxygenase SsuD and methylene tetrahydromethanopterin reductase) (SsuD) (PDB:1BRL)	Coenzyme transport and metabolism	H	1.2e-198
AA3	338	COG3224	Antibiotic biosynthesis monooxygenase (ABM) superfamily enzyme	General function prediction only	R	1.5e-07
AA3	339	COG1062	Zn-dependent alcohol/formaldehyde dehydrogenase (FrmA) (PDB:1A71)	Energy production and conversion	C	5.6e-207
AA3	340	COG1732	Periplasmic glycine betaine/choline-binding (lipo)protein of an ABC-type transport system (osmoprotectant binding protein) (OsmF) (PDB:4WEP)	Cell wall/membrane/envelope biogenesis	M	2e-165
AA3	341	COG1174	ABC-type proline/glycine betaine transport system, permease component (OpuBB)	Amino acid transport and metabolism	E	6.9e-121
AA3	342	COG1174	ABC-type proline/glycine betaine transport system, permease component (OpuBB)	Amino acid transport and metabolism	E	7.8e-108
AA3	343	COG1125	ABC-type proline/glycine betaine transport system, ATPase component (OpuBA)	Amino acid transport and metabolism	E	8.2e-147
AA3	344	COG0604	NADPH:quinone reductase or related Zn-dependent oxidoreductase (Qor) (PDB:2VCY)	Energy production and conversion	C	1.8e-180
AA3	345	COG0685	5,10-methylenetetrahydrofolate reductase (MetF) (PDB:1B5T)	Amino acid transport and metabolism	E	9.9e-159
AA3	346	COG0596	2-succinyl-6-hydroxy-2,4-cyclohexadiene-1-carboxylate synthase MenH and related esterases, alpha/beta hydrolase fold (MenH) (PDB:4MYS)	Coenzyme transport and metabolism	H	1.6e-07
AA3	347	COG1335	Nicotinamidase-related amidase (PncA) (PDB:1ILW)	Coenzyme transport and metabolism	H	1e-98
AA3	348	COG1846	DNA-binding transcriptional regulator, MarR family (MarR) (PDB:1JGS)	Transcription	K	3.3e-73
AA3	349	COG3386	Sugar lactone lactonase YvrE (YvrE) (PDB:1E1A)	Carbohydrate transport and metabolism	G	2.6e-167
AA3	351	COG3173	Predicted kinase, aminoglycoside phosphotransferase (APT) family (YcbJ)	General function prediction only	R	9.4e-176
AA3	352	COG3239	Fatty acid desaturase (DesA)	Lipid transport and metabolism	I	4.7e-214
AA3	353	COG3707	Two-component response regulator, AmiR/NasT family, consists of REC and RNA-binding antiterminator (ANTAR) domains (AmiR) (PDB:1QO0) (PUBMED:16936038)	Signal transduction mechanisms	T	8.7e-68
AA3	354	COG3707	Two-component response regulator, AmiR/NasT family, consists of REC and RNA-binding antiterminator (ANTAR) domains (AmiR) (PDB:1QO0) (PUBMED:16936038)	Signal transduction mechanisms	T	1.8e-30
AA3	359	COG1018	Flavodoxin/ferredoxin--NADP reductase (Fpr) (PDB:3OZU)	Energy production and conversion	C	9.6e-145
AA3	360	COG2041	Molybdopterin-dependent catalytic subunit of periplasmic DMSO/TMAO and protein-methionine-sulfoxide reductases (MsrP) (PDB:1OGP) (PUBMED:26641313;32750406)	Energy production and conversion	C	6.6e-122
AA3	361	COG0747	ABC-type transport system, periplasmic component (DdpA) (PDB:3RQT)	Amino acid transport and metabolism	E	1.2e-303
AA3	362	COG0601	ABC-type dipeptide/oligopeptide/nickel transport system, permease component (DppB)	Amino acid transport and metabolism	E	5.6e-161
AA3	363	COG1173	ABC-type dipeptide/oligopeptide/nickel transport system, permease component (DppC)	Amino acid transport and metabolism	E	1.9e-149
AA3	364	COG1123	ABC-type glutathione transport system ATPase component, contains duplicated ATPase domain (GsiA)	Posttranslational modification, protein turnover, chaperones	O	0
AA3	365	COG2936	Predicted acyl esterase (PDB:1JU3)	General function prediction only	R	0
AA3	366	COG1309	DNA-binding protein, AcrR family, includes nucleoid occlusion protein SlmA (AcrR) (PDB:2QOP)	Transcription	K	5.1e-106
AA3	367	COG2375	NADPH-dependent ferric siderophore reductase, contains FAD-binding and SIP domains (ViuB) (PDB:2GPJ)	Inorganic ion transport and metabolism	P	1.3e-20
AA3	368	COG0783	DNA-binding ferritin-like protein (oxidative damage protectant) (Dps) (PDB:1DPS)	Inorganic ion transport and metabolism	P	7.1e-85
AA3	369	COG1785	Alkaline phosphatase (PhoA) (PDB:1AJA)	Inorganic ion transport and metabolism	P	0
AA3	370	COG2197	DNA-binding response regulator, NarL/FixJ family, contains REC and HTH domains (CitB) (PDB:1A04)	Signal transduction mechanisms	T	5.1e-115
AA3	371	COG4585	Signal transduction histidine kinase ComP (ComP) (PDB:4GT8)	Signal transduction mechanisms	T	1.3e-170
AA3	372	COG0586	Membrane integrity protein DedA, putative transporter, DedA/Tvp38 family (DedA) (PUBMED:24312110;25917916)	Cell wall/membrane/envelope biogenesis	M	5.2e-113
AA3	374	COG3861	Stress response protein YsnF (function unknown) (YsnF)	Function unknown	S	6.8e-13
AA3	375	COG2755	Lysophospholipase L1 or related esterase. Includes spore coat protein LipC/YcsK (TesA) (PDB:1BWP)	Cell cycle control, cell division, chromosome partitioning	D	2e-30
AA3	376	COG0589	Nucleotide-binding universal stress protein, UspA family (UspA) (PDB:1JMV)	Signal transduction mechanisms	T	1.3e-22
AA3	377	COG0596	2-succinyl-6-hydroxy-2,4-cyclohexadiene-1-carboxylate synthase MenH and related esterases, alpha/beta hydrolase fold (MenH) (PDB:4MYS)	Coenzyme transport and metabolism	H	3.4e-170
AA3	378	COG4119	Predicted NTP pyrophosphohydrolase, NUDIX family	Nucleotide transport and metabolism	F	4.7e-83
AA3	379	COG4932	Clumping factor A-related surface protein, MSCRAMM (microbial surface components recognizing adhesive matrix molecules) family, DEv-IgG fold (ClfA) (PDB:1N67) (PUBMED:12485987)	Cell wall/membrane/envelope biogenesis	M	1.4e-59
AA3	380	COG2814	Predicted arabinose efflux permease AraJ, MFS family (AraJ) (PDB:4LDS)	Carbohydrate transport and metabolism	G	2.6e-209
AA3	383	COG0706	Membrane protein insertase Oxa1/YidC/SpoIIIJ (YidC) (PDB:3WO6)	Cell wall/membrane/envelope biogenesis	M	1.1e-118
AA3	385	COG2606	Cys-tRNA(Pro) deacylase, prolyl-tRNA editing enzyme YbaK/EbsC (EbsC) (PDB:1DBU)	Translation, ribosomal structure and biogenesis	J	7.4e-79
AA3	386	COG0542	ATP-dependent Clp protease, ATP-binding subunit ClpA (ClpA) (PDB:1KSF)	Posttranslational modification, protein turnover, chaperones	O	0
AA3	388	COG0503	Adenine/guanine phosphoribosyltransferase or related PRPP-binding protein (Apt) (PDB:1QB7)	Nucleotide transport and metabolism	F	7.2e-91
AA3	389	COG0441	Threonyl-tRNA synthetase (ThrS) (PDB:1NYQ)	Translation, ribosomal structure and biogenesis	J	0
AA3	390	COG0537	Purine nucleoside phosphoramidase/Ap4A hydrolase, histidine triade (HIT) family (HinT) (PDB:1AV5) (PUBMED:20934431)	Nucleotide transport and metabolism	F	3e-111
AA3	391	COG0214	Pyridoxal 5'-phosphate synthase subunit PdxS (PdxS) (PDB:2NV2)	Coenzyme transport and metabolism	H	8.3e-164
AA3	392	COG0311	Pyridoxal 5'-phosphate synthase subunit PdxT (glutamine amidotransferase) (PdxT) (PDB:2NV0) (PUBMED:18801996;24083939)	Coenzyme transport and metabolism	H	6.7e-106
AA3	393	COG0217	Transcriptional and/or translational regulatory protein YebC/TACO1 (TACO1) (PDB:1KON)	Transcription	K	2.1e-136
AA3	394	COG0817	Holliday junction resolvasome RuvABC endonuclease subunit RuvC (RuvC) (PDB:1HJR)	Replication, recombination and repair	L	4.8e-113
AA3	395	COG0632	Holliday junction resolvasome RuvABC DNA-binding subunit (RuvA) (PDB:1BDX)	Replication, recombination and repair	L	5e-96
AA3	396	COG2255	Holliday junction resolvasome RuvABC, ATP-dependent DNA helicase subunit RuvB (RuvB) (PDB:1HQC)	Replication, recombination and repair	L	2.4e-191
AA3	397	COG1862	Protein translocase subunit YajC (YajC)	Intracellular trafficking, secretion, and vesicular transport	U	6.5e-49
AA3	398	COG0342	Preprotein translocase subunit SecD (SecD) (PDB:3AQP) (PUBMED:26100040)	Intracellular trafficking, secretion, and vesicular transport	U	9.9e-307
AA3	399	COG0341	Preprotein translocase subunit SecF (SecF) (PDB:2FYH) (PUBMED:28830929)	Intracellular trafficking, secretion, and vesicular transport	U	7.4e-174
AA3	400	COG0607	Rhodanese-related sulfurtransferase (PspE) (PDB:1TQ1)	Inorganic ion transport and metabolism	P	1.6e-65
AA3	401	COG0317	(p)ppGpp synthase/hydrolase, HD superfamily (SpoT) (PDB:1TDJ)	Signal transduction mechanisms	T	0
AA3	403	COG1940	Sugar kinase of the NBD/HSP70 family, may contain an N-terminal HTH domain (NagC) (PDB:1WOQ)	Carbohydrate transport and metabolism	G	4.6e-173
AA3	404	COG0274	Deoxyribose-phosphate aldolase (DeoC) (PDB:1J2W)	Nucleotide transport and metabolism	F	1.5e-123
AA3	405	COG0702	Uncharacterized conserved protein YbjT, contains NAD(P)-binding and DUF2867 domains (YbjT) (PDB:5L3Z)	General function prediction only	R	6.2e-305
AA3	406	COG2755	Lysophospholipase L1 or related esterase. Includes spore coat protein LipC/YcsK (TesA) (PDB:1BWP)	Cell cycle control, cell division, chromosome partitioning	D	1.2e-107
AA3	408	COG0438	Glycosyltransferase involved in cell wall bisynthesis (RfaB) (PDB:2IV7)	Cell wall/membrane/envelope biogenesis	M	4.8e-79
AA3	409	COG1409	3',5'-cyclic AMP phosphodiesterase CpdA (CpdA) (PDB:2ZO9)	Signal transduction mechanisms	T	9.5e-179
AA3	410	COG1290	Cytochrome b subunit of the bc complex (QcrB/PetB) (PDB:1VF5)	Energy production and conversion	C	0
AA3	411	COG0723	Rieske Fe-S protein (QcrA/PetC) (PDB:5CXM) (PUBMED:27663073)	Energy production and conversion	C	2.4e-199
AA3	412	COG2010	Cytochrome c, mono- and diheme variants (CccA) (PDB:1A2S)	Energy production and conversion	C	9.6e-148
AA3	413	COG1845	Heme/copper-type cytochrome/quinol oxidase, subunit 3 (CyoC) (PDB:1QLE)	Energy production and conversion	C	9.6e-119
AA3	414	COG0547	Anthranilate phosphoribosyltransferase, glycosyltransferase domain (TrpD) (PDB:1KGZ)	Amino acid transport and metabolism	E	3.5e-190
AA3	415	COG0554	Glycerol kinase (GlpK) (PDB:2ZF5)	Energy production and conversion	C	2.4e-293
AA3	416	COG0580	Glycerol uptake facilitator or related aquaporin (Major Intrinsic protein Family) (GlpF) (PDB:1FQY)	Carbohydrate transport and metabolism	G	6.2e-130
AA3	417	COG2376	Dihydroxyacetone kinase (DAK1) (PDB:1UN8)	Carbohydrate transport and metabolism	G	4.9e-186
AA3	418	COG2376	Dihydroxyacetone kinase (DAK1) (PDB:1UN8)	Carbohydrate transport and metabolism	G	3.5e-105
AA3	419	COG1925	HPr or related phosphotransfer protein (PtsH) (PDB:1CM2)	Signal transduction mechanisms	T	6.7e-100
AA3	420	COG1309	DNA-binding protein, AcrR family, includes nucleoid occlusion protein SlmA (AcrR) (PDB:2QOP)	Transcription	K	5.9e-102
AA3	421	COG0304	3-oxoacyl-(acyl-carrier-protein) synthase (FabB) (PDB:2UV8) (PUBMED:21652641)	Lipid transport and metabolism	I	3.9e-217
AA3	423	COG3973	DNA helicase IV (HelD)	Replication, recombination and repair	L	0
AA3	424	COG2211	Na+/melibiose symporter or related transporter (MelB) (PDB:4M64)	Carbohydrate transport and metabolism	G	8.6e-39
AA3	425	COG0640	DNA-binding transcriptional regulator, ArsR family (ArsR) (PDB:3F6V)	Transcription	K	9.9e-107
AA3	426	COG1396	Transcriptional regulator, contains XRE-family HTH domain (HipB) (PDB:1ADR)	Transcription	K	1.8e-157
AA3	427	COG1028	NAD(P)-dependent dehydrogenase, short-chain alcohol dehydrogenase family (FabG) (PDB:6L1H)	Lipid transport and metabolism	I	4.5e-122
AA3	428	COG3153	Predicted N-acetyltransferase YhbS (yhbS) (PDB:4ZBG)	General function prediction only	R	1.8e-82
AA3	429	COG1064	D-arabinose 1-dehydrogenase, Zn-dependent alcohol dehydrogenase family (AdhP) (PDB:5O8Q)	Carbohydrate transport and metabolism	G	1.5e-182
AA3	432	COG5653	Acetyltransferase involved in cellulose biosynthesis, CelD/BcsL family (BcsL)	Cell motility	N	2e-14
AA3	433	COG0787	Alanine racemase (Alr) (PDB:1BD0)	Cell wall/membrane/envelope biogenesis	M	8e-209
AA3	434	COG1181	D-alanine-D-alanine ligase or related ATP-grasp enzyme (DdlA) (PDB:1E4E)	Cell wall/membrane/envelope biogenesis	M	8.9e-180
AA3	437	COG0178	Excinuclease UvrABC ATPase subunit (UvrA) (PDB:2R6F)	Replication, recombination and repair	L	0
AA3	438	COG1525	Endonuclease YncB, thermonuclease family (YncB)	Replication, recombination and repair	L	9.7e-90
AA3	439	COG0494	8-oxo-dGTP pyrophosphatase MutT and related house-cleaning NTP pyrophosphohydrolases, NUDIX family (MutT) (PDB:4V14)	Defense mechanisms	V	1.2e-74
AA3	440	COG1028	NAD(P)-dependent dehydrogenase, short-chain alcohol dehydrogenase family (FabG) (PDB:6L1H)	Lipid transport and metabolism	I	4.4e-134
AA3	441	COG1585	Membrane protein implicated in regulation of membrane protease activity (YbbJ) (PDB:2EXD)	Posttranslational modification, protein turnover, chaperones	O	8.7e-16
AA3	442	COG0330	Regulator of protease activity HflC, stomatin/prohibitin superfamily (HflC)	Posttranslational modification, protein turnover, chaperones	O	9.6e-152
AA3	444	COG0815	Apolipoprotein N-acyltransferase (Lnt) (PDB:6NWR)	Cell wall/membrane/envelope biogenesis	M	9.5e-115
AA3	445	COG4581	Superfamily II RNA helicase (Dob10) (PDB:4A4Z)	Replication, recombination and repair	L	0
AA3	446	COG0805	Twin-arginine protein secretion pathway component TatC (TatC) (PDB:4B4A)	Intracellular trafficking, secretion, and vesicular transport	U	6.1e-134
AA3	447	COG2378	Predicted DNA-binding transcriptional regulator YobV, contains HTH and WYL domains (YobV)	Transcription	K	1.8e-172
AA3	448	COG2378	Predicted DNA-binding transcriptional regulator YobV, contains HTH and WYL domains (YobV)	Transcription	K	2.2e-189
AA3	449	COG0545	FKBP-type peptidyl-prolyl cis-trans isomerase (FkpA) (PDB:1A7X)	Posttranslational modification, protein turnover, chaperones	O	3e-36
AA3	450	COG2519	tRNA A58 N-methylase Trm61 (Gcd14) (PDB:1I9G)	Translation, ribosomal structure and biogenesis	J	9.3e-191
AA3	451	COG0637	Beta-phosphoglucomutase, HAD superfamily (YcjU) (PDB:3E58) (PUBMED:29684280)	Carbohydrate transport and metabolism	G	1e-116
AA3	452	COG1938	Predicted ATP-dependent carboligase, ATP-grasp superfamily (PDB:3GAA)	General function prediction only	R	2.3e-161
AA3	453	COG0215	Cysteinyl-tRNA synthetase (CysS) (PDB:1LI5)	Translation, ribosomal structure and biogenesis	J	8.7e-241
AA3	454	COG1968	Undecaprenyl pyrophosphate phosphatase (UppP) (PDB:5OON)	Lipid transport and metabolism	I	8.4e-139
AA3	455	COG0624	Acetylornithine deacetylase/Succinyl-diaminopimelate desuccinylase or related deacylase (ArgE) (PDB:1CG2)	Amino acid transport and metabolism	E	3.2e-241
AA3	457	COG1252	NADH dehydrogenase, FAD-containing subunit (Ndh) (PDB:5NA4)	Energy production and conversion	C	1.3e-253
AA3	459	COG1061	Superfamily II DNA or RNA helicase (SSL2) (PDB:6JDE)	Transcription	K	0
AA3	460	COG0389	Nucleotidyltransferase/DNA polymerase DinP involved in DNA repair (DinP) (PDB:4R8U) (PUBMED:16544291)	Replication, recombination and repair	L	8.5e-236
AA3	461	COG1289	Uncharacterized membrane protein YccC (YccC)	Function unknown	S	1.6e-142
AA3	462	COG1960	Acyl-CoA dehydrogenase related to the alkylation response protein AidB (CaiA) (PDB:1BUC)	Lipid transport and metabolism	I	1.6e-212
AA3	463	COG2755	Lysophospholipase L1 or related esterase. Includes spore coat protein LipC/YcsK (TesA) (PDB:1BWP)	Cell cycle control, cell division, chromosome partitioning	D	3.4e-153
AA3	464	COG1680	CubicO group peptidase, beta-lactamase class C family (AmpC) (PDB:1BLS)	Defense mechanisms	V	4.1e-268
AA3	465	COG1670	Protein N-acetyltransferase, RimJ/RimL family (RimL) (PDB:1S7F)	Translation, ribosomal structure and biogenesis	J	1.4e-97
AA3	466	COG1686	D-alanyl-D-alanine carboxypeptidase (DacC) (PDB:1HD8)	Cell wall/membrane/envelope biogenesis	M	9e-203
AA3	468	COG0402	Cytosine/adenosine deaminase or related metal-dependent hydrolase (SsnA) (PDB:3O7U)	Nucleotide transport and metabolism	F	8.4e-239
AA3	469	COG2186	DNA-binding transcriptional regulator, FadR family (FadR) (PDB:1E2X)	Transcription	K	2.4e-102
AA3	470	COG2421	Acetamidase/formamidase (FmdA) (PDB:2F4L)	Energy production and conversion	C	1.8e-210
AA3	471	COG0154	Asp-tRNAAsn/Glu-tRNAGln amidotransferase A subunit or related amidase (GatA) (PDB:3H0L)	Translation, ribosomal structure and biogenesis	J	9.8e-282
AA3	472	COG0566	tRNA G18 (ribose-2'-O)-methylase SpoU (SpoU) (PDB:1GZ0)	Translation, ribosomal structure and biogenesis	J	9.7e-148
AA3	473	COG0846	NAD-dependent protein deacetylase, SIR2 family (SIR2) (PDB:1M2N)	Posttranslational modification, protein turnover, chaperones	O	6.4e-161
AA3	474	COG0406	Broad specificity phosphatase PhoE (PhoE) (PDB:1EBB)	Carbohydrate transport and metabolism	G	3.7e-118
AA3	476	COG0438	Glycosyltransferase involved in cell wall bisynthesis (RfaB) (PDB:2IV7)	Cell wall/membrane/envelope biogenesis	M	1.4e-202
AA3	477	COG0596	2-succinyl-6-hydroxy-2,4-cyclohexadiene-1-carboxylate synthase MenH and related esterases, alpha/beta hydrolase fold (MenH) (PDB:4MYS)	Coenzyme transport and metabolism	H	4.4e-176
AA3	478	COG0366	Glycosidase/amylase (phosphorylase) (AmyA) (PDB:2P67) (PUBMED:29684280)	Carbohydrate transport and metabolism	G	0
AA3	479	COG0847	DNA polymerase III, epsilon subunit or related 3'-5' exonuclease (DnaQ) (PDB:1J53)	Replication, recombination and repair	L	1e-119
AA3	480	COG0254	Ribosomal protein L31 (RpmE) (PDB:1VS6)	Translation, ribosomal structure and biogenesis	J	5.9e-40
AA3	481	COG1119	ABC-type molybdenum transport system, ATPase component ModF/photorepair protein PhrA (ModF) (PDB:2IHY)	Inorganic ion transport and metabolism	P	9.9e-142
AA3	482	COG0438	Glycosyltransferase involved in cell wall bisynthesis (RfaB) (PDB:2IV7)	Cell wall/membrane/envelope biogenesis	M	1.9e-229
AA3	483	COG0448	Glucose-1-phosphate adenylyltransferase (ADP-glucose pyrophosphorylase) (GlgC) (PDB:5MNI) (PUBMED:27545622)	Carbohydrate transport and metabolism	G	2.6e-237
AA3	484	COG0560	Phosphoserine phosphatase (SerB) (PDB:3N28)	Amino acid transport and metabolism	E	7.4e-111
AA3	485	COG1028	NAD(P)-dependent dehydrogenase, short-chain alcohol dehydrogenase family (FabG) (PDB:6L1H)	Lipid transport and metabolism	I	2.5e-123
AA3	488	COG3346	Cytochrome oxidase assembly protein ShyY1 (Shy1)	Posttranslational modification, protein turnover, chaperones	O	5e-183
AA3	489	COG0488	ATPase components of ABC transporters with duplicated ATPase domains (Uup) (PDB:5ZXD)	General function prediction only	R	1.1e-277
AA3	490	COG1268	Biotin transporter BioY (BioY) (PDB:4DVE)	Coenzyme transport and metabolism	H	3.5e-102
AA3	491	COG2151	Metal-sulfur cluster biosynthetic enzyme (PaaD) (PDB:1UWD)	Posttranslational modification, protein turnover, chaperones	O	2.4e-57
AA3	492	COG0396	Fe-S cluster assembly ATPase SufC (SufC) (PDB:2D3W)	Posttranslational modification, protein turnover, chaperones	O	3.2e-140
AA3	493	COG2146	Ferredoxin subunit of nitrite reductase or a ring-hydroxylating dioxygenase (NirD) (PDB:1FQT) (PUBMED:23844911)	Inorganic ion transport and metabolism	P	4.5e-56
AA3	494	COG0719	Fe-S cluster assembly scaffold protein SufB (SufB) (PDB:1VH4)	Posttranslational modification, protein turnover, chaperones	O	2.4e-214
AA3	495	COG0719	Fe-S cluster assembly scaffold protein SufB (SufB) (PDB:1VH4)	Posttranslational modification, protein turnover, chaperones	O	1.1e-274
AA3	496	COG1612	Heme A synthase (CtaA) (PDB:6A2J)	Coenzyme transport and metabolism	H	8e-173
AA3	497	COG0109	Polyprenyltransferase (heme O synthase) (CyoE)	Coenzyme transport and metabolism	H	2.5e-171
AA3	498	COG0021	Transketolase (TktA) (PDB:1AY0)	Carbohydrate transport and metabolism	G	0
AA3	499	COG0176	Transaldolase/fructose-6-phosphate aldolase (TalA) (PDB:1F05)	Carbohydrate transport and metabolism	G	1.8e-200
AA3	500	COG0166	Glucose-6-phosphate isomerase (Pgi) (PDB:1B0Z)	Carbohydrate transport and metabolism	G	9.7e-293
AA3	501	COG0364	Glucose-6-phosphate 1-dehydrogenase (Zwf) (PDB:5B7W) (PUBMED:18950999)	Carbohydrate transport and metabolism	G	4e-304
AA3	502	COG3429	Glucose-6-phosphate dehydrogenase assembly protein OpcA, contains a peptidoglycan-binding domain (OpcA)	Carbohydrate transport and metabolism	G	7e-174
AA3	503	COG0363	6-phosphogluconolactonase/Glucosamine-6-phosphate isomerase/deaminase (NagB) (PDB:2RI0) (PUBMED:24163345)	Carbohydrate transport and metabolism	G	2.6e-142
AA3	505	COG1314	Protein translocase subunit SecG (SecG) (PDB:2AKH)	Intracellular trafficking, secretion, and vesicular transport	U	5.4e-33
AA3	506	COG0149	Triosephosphate isomerase (TpiA) (PDB:1HG3)	Carbohydrate transport and metabolism	G	7.6e-142
AA3	507	COG0126	3-phosphoglycerate kinase (Pgk) (PDB:13PK)	Carbohydrate transport and metabolism	G	1.1e-224
AA3	508	COG0057	Glyceraldehyde-3-phosphate dehydrogenase/erythrose-4-phosphate dehydrogenase (GapA) (PDB:3ZDF)	Carbohydrate transport and metabolism	G	3.1e-188
AA3	509	COG1481	DNA-binding transcriptional regulator WhiA, involved in cell division (WhiA) (PDB:3HYI)	Transcription	K	3.6e-173
AA3	510	COG1660	RNase adaptor protein RapZ for GlmZ sRNA degradation, contains a P-loop ATPase domain (RapZ) (PDB:5O5O) (PUBMED:23475961)	Signal transduction mechanisms	T	4.2e-168
AA3	511	COG0322	Excinuclease UvrABC, nuclease subunit (UvrC) (PDB:2NRT) (PUBMED:24513124)	Replication, recombination and repair	L	0
AA3	512	COG0178	Excinuclease UvrABC ATPase subunit (UvrA) (PDB:2R6F)	Replication, recombination and repair	L	0
AA3	513	COG0300	Short-chain dehydrogenase (YqjQ)	General function prediction only	R	8.8e-166
AA3	514	COG0556	Excinuclease UvrABC helicase subunit UvrB (UvrB) (PDB:1C4O)	Replication, recombination and repair	L	0
AA3	515	COG2271	Sugar phosphate permease (UhpC) (PDB:1PW4)	Carbohydrate transport and metabolism	G	1.3e-250
AA3	516	COG3274	Surface polysaccharide O-acyltransferase WecH (WecH) (PUBMED:16936038)	Cell wall/membrane/envelope biogenesis	M	4.1e-55
AA3	517	COG0318	O-succinylbenzoic acid-CoA ligase MenE or related acyl-CoA synthetase (AMP-forming) (MenE/FadK) (PDB:5EY9) (PUBMED:25151136;27455459)	Lipid transport and metabolism	I	3.3e-279
AA3	519	COG0237	Dephospho-CoA kinase (CoaE) (PDB:1JJV)	Coenzyme transport and metabolism	H	2.8e-104
AA3	520	COG0539	Ribosomal protein S1 (RpsA) (PDB:4NNH)	Translation, ribosomal structure and biogenesis	J	5.1e-248
AA3	521	COG4805	Uncharacterized conserved protein, DUF885 family (PDB:3IUK)	Function unknown	S	4e-297
AA3	522	COG0258	5'-3' exonuclease Xni/ExoIX (flap endonuclease) (ExoIX) (PDB:3ZDA) (PUBMED:19000038;23821668)	Replication, recombination and repair	L	0
AA3	523	COG2050	Acyl-CoA thioesterase PaaI, contains HGG motif (PaaI) (PDB:1PSU)	Secondary metabolites biosynthesis, transport and catabolism	Q	8e-61
AA3	524	COG0346	Catechol 2,3-dioxygenase or related enzyme, vicinal oxygen chelate (VOC) family (GloA) (PDB:3R4Q) (PUBMED:11830595)	Secondary metabolites biosynthesis, transport and catabolism	Q	5e-67
AA3	525	COG1247	L-amino acid N-acyltransferase MnaT (MnaT) (PDB:3DR6) (PUBMED:27941785)	Amino acid transport and metabolism	E	3.9e-79
AA3	526	COG3707	Two-component response regulator, AmiR/NasT family, consists of REC and RNA-binding antiterminator (ANTAR) domains (AmiR) (PDB:1QO0) (PUBMED:16936038)	Signal transduction mechanisms	T	2.9e-104
AA3	527	COG2382	Enterochelin esterase or related enzyme (Fes) (PDB:2B20)	Inorganic ion transport and metabolism	P	2.7e-169
AA3	528	COG2258	N-hydroxylaminopurine reductase YiiM, contains MOSC domain (YiiM) (PDB:1O65) (PUBMED:18312271;29459651)	Nucleotide transport and metabolism	F	5.5e-102
AA3	529	COG3284	Transcriptional regulator DhaR of acetoin/glycerol metabolism (AcoR) (PDB:4LRX)	Transcription	K	1.4e-211
AA3	530	COG3564	Uncharacterized conserved protein, DUF779 family	Function unknown	S	3.9e-76
AA3	531	COG1012	Acyl-CoA reductase or other NAD-dependent aldehyde dehydrogenase (AdhE) (PDB:1A4S)	Lipid transport and metabolism	I	1.2e-303
AA3	532	COG1835	Peptidoglycan/LPS O-acetylase OafA/YrhL, contains acyltransferase and SGNH-hydrolase domains (OafA)	Cell wall/membrane/envelope biogenesis	M	1e-225
AA3	533	COG3247	Acid resistance membrane protein HdeD, DUF308 family (HdeD) (PUBMED:12694615;28802266)	General function prediction only	R	7.7e-77
AA3	534	COG1814	Predicted Fe2+/Mn2+ transporter, VIT1/CCC1 family (Ccc1) (PDB:6IU3)	Inorganic ion transport and metabolism	P	4.4e-188
AA3	535	COG0469	Pyruvate kinase (PykF) (PDB:6QXL)	Carbohydrate transport and metabolism	G	8.8e-269
AA3	536	COG0493	NADPH-dependent glutamate synthase beta chain or related oxidoreductase (GltD) (PDB:1H7X)	Amino acid transport and metabolism	E	1.9e-287
AA3	537	COG0067	Glutamate synthase domain 1 (GltB1) (PDB:1EA0)	Amino acid transport and metabolism	E	0
AA3	538	COG0682	Prolipoprotein diacylglyceryltransferase (Lgt) (PDB:5AZB)	Cell wall/membrane/envelope biogenesis	M	3.9e-191
AA3	539	COG0159	Tryptophan synthase alpha chain (TrpA) (PDB:6HUL)	Amino acid transport and metabolism	E	5.5e-143
AA3	540	COG0133	Tryptophan synthase beta chain (TrpB) (PDB:2DH5)	Amino acid transport and metabolism	E	1.8e-230
AA3	541	COG0134	Indole-3-glycerol phosphate synthase (TrpC) (PDB:6BMA)	Amino acid transport and metabolism	E	1.2e-134
AA3	544	COG0147	Anthranilate/para-aminobenzoate synthases component I (TrpE) (PDB:1I1Q)	Amino acid transport and metabolism	E	1.5e-295
AA3	545	COG0139	Phosphoribosyl-AMP cyclohydrolase (HisI1) (PDB:1ZPS)	Amino acid transport and metabolism	E	1.6e-67
AA3	546	COG0107	Imidazole glycerol phosphate synthase subunit HisF (HisF) (PDB:1OX4)	Amino acid transport and metabolism	E	3.2e-137
AA3	547	COG0040	ATP phosphoribosyltransferase (HisG) (PDB:1H3D)	Amino acid transport and metabolism	E	7.4e-151
AA3	548	COG0140	Phosphoribosyl-ATP pyrophosphohydrolase (HisI2) (PDB:6J22)	Amino acid transport and metabolism	E	2.8e-42
AA3	549	COG0036	Pentose-5-phosphate-3-epimerase (Rpe) (PDB:1H1Y)	Carbohydrate transport and metabolism	G	4.3e-114
AA3	550	COG0144	16S rRNA C967 or C1407 C5-methylase, RsmB/RsmF family (RsmB) (PDB:2FRX)	Translation, ribosomal structure and biogenesis	J	4.5e-255
AA3	551	COG0223	Methionyl-tRNA formyltransferase (Fmt) (PDB:1FMT)	Translation, ribosomal structure and biogenesis	J	4.8e-167
AA3	552	COG1061	Superfamily II DNA or RNA helicase (SSL2) (PDB:6JDE)	Transcription	K	0
AA3	554	COG0156	7-keto-8-aminopelargonate synthetase or related enzyme (BioF) (PDB:1BS0)	Coenzyme transport and metabolism	H	3.8e-225
AA3	555	COG1063	Threonine dehydrogenase or related Zn-dependent dehydrogenase (Tdh) (PDB:4A2C)	Amino acid transport and metabolism	E	1.8e-202
AA3	556	COG1198	Primosomal protein N' (replication factor Y) - superfamily II helicase (PriA) (PDB:6DCR)	Replication, recombination and repair	L	0
AA3	557	COG0192	S-adenosylmethionine synthetase (MetK) (PDB:1FUG)	Coenzyme transport and metabolism	H	5.9e-226
AA3	558	COG1758	DNA-directed RNA polymerase, subunit K/omega (RpoZ) (PDB:3LU0)	Transcription	K	1e-42
AA3	559	COG0194	Guanylate kinase (Gmk) (PDB:1EX6)	Nucleotide transport and metabolism	F	9.2e-155
AA3	560	COG0284	Orotidine-5'-phosphate decarboxylase (PyrF) (PDB:1DBT)	Nucleotide transport and metabolism	F	3.6e-156
AA3	561	COG0458	Carbamoylphosphate synthase large subunit (CarB) (PDB:1C30)	Amino acid transport and metabolism	E	0
AA3	562	COG0505	Carbamoylphosphate synthase small subunit (CarA) (PDB:1C30)	Amino acid transport and metabolism	E	4.8e-228
AA3	564	COG0044	Dihydroorotase or related cyclic amidohydrolase (AllB) (PDB:1J79)	Nucleotide transport and metabolism	F	2.6e-254
AA3	565	COG0540	Aspartate carbamoyltransferase, catalytic subunit (PyrB) (PDB:1NBE)	Nucleotide transport and metabolism	F	7.4e-179
AA3	566	COG2065	Pyrimidine operon attenuation protein PyrR/uracil phosphoribosyltransferase (PyrR) (PDB:1A3C)	Nucleotide transport and metabolism	F	9.3e-106
AA3	567	COG0781	Transcription antitermination protein NusB (NusB) (PDB:1EY1) (PUBMED:21652641)	Transcription	K	2.7e-81
AA3	568	COG0231	Translation elongation factor P (EF-P)/translation initiation factor 5A (eIF-5A) (Efp) (PDB:1UEB)	Translation, ribosomal structure and biogenesis	J	2.1e-101
AA3	569	COG0661	Predicted protein kinase regulating ubiquinone biosynthesis, AarF/ABC1/UbiB family (AarF) (PDB:4PED)	Coenzyme transport and metabolism	H	0
AA3	572	COG0590	tRNA(Arg) A34 adenosine deaminase TadA (TadA) (PDB:2A8N)	Translation, ribosomal structure and biogenesis	J	5.3e-114
AA3	573	COG0337	3-dehydroquinate synthetase (AroB) (PDB:3ZOK)	Amino acid transport and metabolism	E	1.2e-201
AA3	574	COG0703	Shikimate kinase (AroK) (PDB:1E6C)	Amino acid transport and metabolism	E	1.6e-88
AA3	575	COG0082	Chorismate synthase (AroC) (PDB:1Q1L)	Amino acid transport and metabolism	E	2.3e-219
AA3	576	COG1559	Endolytic transglycosylase MltG, terminates peptidoglycan polymerization (MltG) (PDB:2R1F) (PUBMED:26507882)	Cell wall/membrane/envelope biogenesis	M	4.7e-217
AA3	577	COG0816	YqgF/RuvX protein, pre-16S rRNA maturation RNase/Holliday junction resolvase/anti-termination factor (YqgF) (PDB:1IV0) (PUBMED:25545592;26817626)	Translation, ribosomal structure and biogenesis	J	7.8e-75
AA3	578	COG0013	Alanyl-tRNA synthetase (AlaS) (PDB:2ZZE)	Translation, ribosomal structure and biogenesis	J	0
AA3	580	COG0522	Ribosomal protein S4 or related protein (RpsD) (PDB:4V4H)	Translation, ribosomal structure and biogenesis	J	3.1e-109
AA3	581	COG2256	Replication-associated recombination protein RarA (DNA-dependent ATPase) (RarA) (PDB:3PVS)	Replication, recombination and repair	L	1.1e-233
AA3	582	COG0652	Peptidyl-prolyl cis-trans isomerase (rotamase) - cyclophilin family (PpiB) (PDB:4DGD)	Posttranslational modification, protein turnover, chaperones	O	1.3e-107
AA3	584	COG0196	FAD synthase (RibF) (PDB:1MRZ)	Coenzyme transport and metabolism	H	1.3e-180
AA3	587	COG0130	tRNA U55 pseudouridine synthase TruB, may also work on U342 of tmRNA (TruB) (PDB:1K8W)	Translation, ribosomal structure and biogenesis	J	8.5e-164
AA3	589	COG1194	Adenine-specific DNA glycosylase, acts on AG and A-oxoG pairs (MutY) (PDB:1KG2)	Replication, recombination and repair	L	3.2e-171
AA3	590	COG0858	Ribosome-binding factor RbfA (RbfA) (PDB:1JOS)	Translation, ribosomal structure and biogenesis	J	2.3e-58
AA3	591	COG0532	Translation initiation factor IF-2, a GTPase (InfB) (PDB:5ME0)	Translation, ribosomal structure and biogenesis	J	0
AA3	592	COG2740	Nucleoid-associated protein YlxR, Predicted RNA-binding, DUF448 family (YlxR) (PDB:1G2R) (PUBMED:11679764;31118925)	General function prediction only	R	1.4e-31
AA3	593	COG0195	Transcription antitermination factor NusA, contains S1 and KH domains (NusA) (PDB:1HH2)	Transcription	K	2.6e-179
AA3	594	COG0442	Prolyl-tRNA synthetase (ProS) (PDB:5XIF)	Translation, ribosomal structure and biogenesis	J	0
AA3	595	COG0821	4-hydroxy-3-methylbut-2-en-1-yl diphosphate synthase IspG/GcpE (IspG) (PDB:2Y0F)	Lipid transport and metabolism	I	1.8e-208
AA3	596	COG1335	Nicotinamidase-related amidase (PncA) (PDB:1ILW)	Coenzyme transport and metabolism	H	2.2e-98
AA3	597	COG1457	Purine-cytosine permease or related protein (CodB)	Nucleotide transport and metabolism	F	6.5e-264
AA3	598	COG0750	Membrane-associated protease RseP, regulator of RpoE activity (RseP)	Posttranslational modification, protein turnover, chaperones	O	2e-246
AA3	599	COG0743	1-deoxy-D-xylulose 5-phosphate reductoisomerase (Dxr) (PDB:1JVS)	Lipid transport and metabolism	I	1.5e-204
AA3	600	COG0545	FKBP-type peptidyl-prolyl cis-trans isomerase (FkpA) (PDB:1A7X)	Posttranslational modification, protein turnover, chaperones	O	1.5e-158
AA3	601	COG1764	Organic hydroperoxide reductase OsmC/OhrA (OsmC) (PDB:1QWI)	Defense mechanisms	V	7.3e-47
AA3	602	COG4448	L-asparaginase II (AnsA2)	Amino acid transport and metabolism	E	1.2e-181
AA3	604	COG1716	Forkhead associated (FHA) domain, binds pSer, pThr, pTyr (FHA) (PDB:2FEZ)	Signal transduction mechanisms	T	9e-34
AA3	605	COG1305	Transglutaminase-like enzyme, putative cysteine protease (YebA) (PDB:3ISR)	Posttranslational modification, protein turnover, chaperones	O	3.3e-122
AA3	606	COG1721	Uncharacterized conserved protein, DUF58 family, contains vWF domain (YeaD2)	Function unknown	S	2.9e-240
AA3	607	COG0714	MoxR-like ATPase (MoxR) (PDB:2R44)	General function prediction only	R	1e-167
AA3	608	COG1470	Uncharacterized membrane protein (PDB:1EUT)	Function unknown	S	3.2e-168
AA3	609	COG0515	Serine/threonine protein kinase (SPS1) (PDB:6G4J)	Signal transduction mechanisms	T	1.3e-248
AA3	610	COG0631	Serine/threonine protein phosphatase PrpC (PTC1) (PDB:6IHL)	Signal transduction mechanisms	T	1.9e-143
AA3	611	COG1716	Forkhead associated (FHA) domain, binds pSer, pThr, pTyr (FHA) (PDB:2FEZ)	Signal transduction mechanisms	T	2e-14
AA3	613	COG3022	DNA-binding protein YaaA associated with the oxidative stress response (YaaA) (PDB:5CAJ) (PUBMED:21378183;32796037)	Replication, recombination and repair	L	1.5e-119
AA3	614	COG0355	FoF1-type ATP synthase, epsilon subunit (AtpC) (PDB:3OAA) (PUBMED:29149348;30304218)	Energy production and conversion	C	2.6e-38
AA3	615	COG0055	FoF1-type ATP synthase, beta subunit (AtpD) (PDB:3OAA)	Energy production and conversion	C	4.1e-274
AA3	616	COG0224	FoF1-type ATP synthase, gamma subunit (AtpG) (PDB:3OAA) (PUBMED:15326535)	Energy production and conversion	C	4.8e-156
AA3	617	COG0056	FoF1-type ATP synthase, alpha subunit (AtpA) (PDB:3OAA)	Energy production and conversion	C	1e-305
AA3	618	COG0712	FoF1-type ATP synthase, delta subunit (AtpH) (PDB:1ABV)	Energy production and conversion	C	2.3e-133
AA3	619	COG0711	FoF1-type ATP synthase, membrane subunit b or b' (AtpF) (PDB:1B9U)	Energy production and conversion	C	2.6e-59
AA3	620	COG0636	FoF1-type ATP synthase, membrane subunit c/Archaeal/vacuolar-type H+-ATPase, subunit K (AtpE) (PDB:1C17)	Energy production and conversion	C	7.8e-34
AA3	621	COG0356	FoF1-type ATP synthase, membrane subunit a (AtpB) (PUBMED:22931285)	Energy production and conversion	C	1.2e-140
AA3	623	COG0472	UDP-N-acetylmuramyl pentapeptide phosphotransferase/UDP-N-acetylglucosamine-1-phosphate transferase (Rfe) (PDB:4J72)	Cell wall/membrane/envelope biogenesis	M	3.9e-209
AA3	624	COG0009	tRNA A37 threonylcarbamoyladenosine synthetase subunit TsaC/SUA5/YrdC (TsaC) (PDB:1HRU)	Translation, ribosomal structure and biogenesis	J	3.2e-120
AA3	625	COG1011	FMN and 5-amino-6-(5-phospho-D-ribitylamino)uracil phosphatase YigB, HAD superfamily (riboflavin biosynthesis) (YigB) (PDB:4JB3) (PUBMED:24123841)	Coenzyme transport and metabolism	H	5.8e-130
AA3	626	COG2890	Methylase of polypeptide chain release factors (HemK) (PDB:1NV8)	Translation, ribosomal structure and biogenesis	J	1.8e-135
AA3	627	COG0216	Protein chain release factor RF1 (PrfA) (PDB:1RQ0)	Translation, ribosomal structure and biogenesis	J	1e-197
AA3	628	COG1158	Transcription termination factor Rho (Rho) (PDB:1PVO)	Transcription	K	7.1e-246
AA3	629	COG0083	Homoserine kinase (ThrB) (PDB:1FWK)	Amino acid transport and metabolism	E	4e-172
AA3	630	COG0498	Threonine synthase (ThrC) (PDB:1VB3)	Amino acid transport and metabolism	E	2e-201
AA3	631	COG0460	Homoserine dehydrogenase (ThrA) (PDB:5AVO) (PUBMED:29124164)	Amino acid transport and metabolism	E	1.8e-228
AA3	632	COG0019	Diaminopimelate decarboxylase (LysA) (PDB:1D7K)	Amino acid transport and metabolism	E	2.6e-265
AA3	634	COG0018	Arginyl-tRNA synthetase (ArgS) (PDB:1BS2)	Translation, ribosomal structure and biogenesis	J	0
AA3	636	COG0673	Predicted dehydrogenase (MviM) (PDB:3UUW)	General function prediction only	R	6.4e-186
AA3	637	COG0110	Acetyltransferase, isoleucine patch superfamily (WbbJ)	General function prediction only	R	0
AA3	638	COG0308	Aminopeptidase N, contains DUF3458 domain (PepN) (PDB:6ATK) (PUBMED:24123841)	Amino acid transport and metabolism	E	1.2e-264
AA3	639	COG1396	Transcriptional regulator, contains XRE-family HTH domain (HipB) (PDB:1ADR)	Transcription	K	1.1e-25
AA3	640	COG0024	Methionine aminopeptidase (Map) (PDB:3J2I)	Translation, ribosomal structure and biogenesis	J	3.3e-142
AA3	641	COG2091	Phosphopantetheinyl transferase (Sfp) (PDB:1QR0)	Coenzyme transport and metabolism	H	4.9e-93
AA3	643	COG1512	Uncharacterized membrane protein YgcG, contains a TPM-fold domain (YgcG) (PDB:2KW7)	Function unknown	S	1.2e-284
AA3	644	COG1842	Phage shock protein A (PspA) (PDB:4WHE)	Transcription	K	9.6e-123
AA3	645	COG0010	Arginase/agmatinase family enzyme (SpeB) (PDB:1CEV)	Amino acid transport and metabolism	E	1.4e-141
AA3	646	COG1249	Dihydrolipoamide dehydrogenase (E3) component of pyruvate/2-oxoglutarate dehydrogenase complex or glutathione oxidoreductase (Lpd) (PDB:6QKG)	Energy production and conversion	C	5.7e-265
AA3	648	COG1120	ABC-type cobalamin/Fe3+-siderophores transport system, ATPase component (FepC) (PDB:2NQ2)	Inorganic ion transport and metabolism	P	3.7e-130
AA3	649	COG2375	NADPH-dependent ferric siderophore reductase, contains FAD-binding and SIP domains (ViuB) (PDB:2GPJ)	Inorganic ion transport and metabolism	P	4e-171
AA3	650	COG0596	2-succinyl-6-hydroxy-2,4-cyclohexadiene-1-carboxylate synthase MenH and related esterases, alpha/beta hydrolase fold (MenH) (PDB:4MYS)	Coenzyme transport and metabolism	H	2e-173
AA3	651	COG0747	ABC-type transport system, periplasmic component (DdpA) (PDB:3RQT)	Amino acid transport and metabolism	E	3.9e-283
AA3	652	COG0601	ABC-type dipeptide/oligopeptide/nickel transport system, permease component (DppB)	Amino acid transport and metabolism	E	4e-161
AA3	653	COG1173	ABC-type dipeptide/oligopeptide/nickel transport system, permease component (DppC)	Amino acid transport and metabolism	E	6e-90
AA3	654	COG0444	ABC-type dipeptide/oligopeptide/nickel transport system, ATPase component (DppD) (PDB:4FWI)	Amino acid transport and metabolism	E	3.9e-141
AA3	655	COG1123	ABC-type glutathione transport system ATPase component, contains duplicated ATPase domain (GsiA)	Posttranslational modification, protein turnover, chaperones	O	1.4e-140
AA3	656	COG1874	Beta-galactosidase GanA (GanA) (PDB:1KWG)	Carbohydrate transport and metabolism	G	3.2e-22
AA3	657	COG3828	Type 1 glutamine amidotransferase (GATase1)-like domain	General function prediction only	R	3.3e-130
AA3	658	COG4225	Rhamnogalacturonyl hydrolase YesR (YesR) (PDB:1NC5)	Carbohydrate transport and metabolism	G	1.3e-17
AA3	659	COG0111	Phosphoglycerate dehydrogenase or related dehydrogenase (SerA) (PDB:3OET)	Coenzyme transport and metabolism	H	1.8e-194
AA3	660	COG1609	DNA-binding transcriptional regulator, LacI/PurR family (PurR) (PDB:1BDH)	Transcription	K	2.3e-208
AA3	661	COG4209	ABC-type polysaccharide transport system, permease component (LplB) (PDB:4TQU)	Carbohydrate transport and metabolism	G	4.4e-179
AA3	662	COG0395	ABC-type glycerol-3-phosphate transport system, permease component (UgpE) (PDB:1VR4)	Carbohydrate transport and metabolism	G	1.5e-154
AA3	663	COG1653	ABC-type glycerol-3-phosphate transport system, periplasmic component (UgpB) (PDB:2Z8D)	Carbohydrate transport and metabolism	G	0
AA3	664	COG0154	Asp-tRNAAsn/Glu-tRNAGln amidotransferase A subunit or related amidase (GatA) (PDB:3H0L)	Translation, ribosomal structure and biogenesis	J	6.9e-274
AA3	666	COG1266	Membrane protease YdiL, CAAX protease family (YdiL)	Posttranslational modification, protein turnover, chaperones	O	3.8e-55
AA3	667	COG4585	Signal transduction histidine kinase ComP (ComP) (PDB:4GT8)	Signal transduction mechanisms	T	2.8e-197
AA3	668	COG2197	DNA-binding response regulator, NarL/FixJ family, contains REC and HTH domains (CitB) (PDB:1A04)	Signal transduction mechanisms	T	3.1e-115
AA3	669	COG0262	Dihydrofolate reductase (FolA) (PDB:1DDR)	Coenzyme transport and metabolism	H	2.9e-117
AA3	670	COG0451	Nucleoside-diphosphate-sugar epimerase (WcaG) (PDB:2X4G)	Cell wall/membrane/envelope biogenesis	M	4.8e-164
AA3	672	COG1250	3-hydroxyacyl-CoA dehydrogenase (FadB) (PDB:5ZQZ)	Lipid transport and metabolism	I	1.6e-164
AA3	673	COG4689	Acetoacetate decarboxylase (Adc) (PDB:3BGT)	Secondary metabolites biosynthesis, transport and catabolism	Q	3.4e-142
AA3	674	COG1309	DNA-binding protein, AcrR family, includes nucleoid occlusion protein SlmA (AcrR) (PDB:2QOP)	Transcription	K	1e-104
AA3	676	COG3247	Acid resistance membrane protein HdeD, DUF308 family (HdeD) (PUBMED:12694615;28802266)	General function prediction only	R	2.8e-06
AA3	677	COG3247	Acid resistance membrane protein HdeD, DUF308 family (HdeD) (PUBMED:12694615;28802266)	General function prediction only	R	1.1e-12
AA3	678	COG0531	Serine transporter YbeC, amino acid:H+ symporter family (PotE) (PDB:3LRB)	Amino acid transport and metabolism	E	1.5e-260
AA3	679	COG2235	Arginine deiminase (ArcA) (PDB:2A9G)	Amino acid transport and metabolism	E	2e-248
AA3	680	COG0265	Periplasmic serine protease, S1-C subfamily, contain C-terminal PDZ domain (DegQ) (PDB:2HGA) (PUBMED:29686141)	Posttranslational modification, protein turnover, chaperones	O	1.2e-188
AA3	681	COG0589	Nucleotide-binding universal stress protein, UspA family (UspA) (PDB:1JMV)	Signal transduction mechanisms	T	2.7e-167
AA3	682	COG1540	5-oxoprolinase subunit A (PxpA) (PDB:1V6T) (PUBMED:28830929)	Amino acid transport and metabolism	E	8.6e-138
AA3	683	COG2049	5-oxoprolinase subunit B/Allophanate hydrolase subunit 1 (PxpB) (PDB:2KWA) (PUBMED:28830929)	Amino acid transport and metabolism	E	7e-114
AA3	684	COG1984	5-oxoprolinase subunit C/Allophanate hydrolase subunit 2 (PxpC) (PDB:3MML) (PUBMED:28830929)	Amino acid transport and metabolism	E	8.3e-153
AA3	686	COG1595	DNA-directed RNA polymerase specialized sigma subunit, sigma24 family (RpoE) (PDB:2Q1Z)	Transcription	K	8.1e-95
AA3	687	COG0537	Purine nucleoside phosphoramidase/Ap4A hydrolase, histidine triade (HIT) family (HinT) (PDB:1AV5) (PUBMED:20934431)	Nucleotide transport and metabolism	F	9.5e-75
AA3	689	COG0488	ATPase components of ABC transporters with duplicated ATPase domains (Uup) (PDB:5ZXD)	General function prediction only	R	5.3e-302
AA3	690	COG3246	Uncharacterized conserved protein, DUF849 family (PDB:3C6C)	Function unknown	S	8.2e-130
AA3	691	COG3265	Gluconate kinase (GntK) (PDB:1KO4)	Carbohydrate transport and metabolism	G	5.6e-87
AA3	692	COG2610	H+/gluconate symporter GntT or related permease, GntP/DsdX family (GntT)	Carbohydrate transport and metabolism	G	2.1e-239
AA3	693	COG2186	DNA-binding transcriptional regulator, FadR family (FadR) (PDB:1E2X)	Transcription	K	3e-121
AA3	694	COG1247	L-amino acid N-acyltransferase MnaT (MnaT) (PDB:3DR6) (PUBMED:27941785)	Amino acid transport and metabolism	E	7.7e-110
AA3	695	COG0692	Uracil-DNA glycosylase (Ung) (PDB:1AKZ) (PUBMED:16237021)	Replication, recombination and repair	L	1.1e-134
AA3	696	COG4242	Cyanophycinase and related exopeptidases (CphB) (PDB:3EN0)	Secondary metabolites biosynthesis, transport and catabolism	Q	8.1e-122
AA3	697	COG2236	Hypoxanthine phosphoribosyltransferase (Hpt1) (PDB:2JKZ)	Coenzyme transport and metabolism	H	1.6e-86
AA3	698	COG4221	NADP-dependent 3-hydroxy acid dehydrogenase YdfG (YdfG) (PDB:3P19)	Energy production and conversion	C	6.4e-133
AA3	699	COG3594	Fucose 4-O-acetylase or related acetyltransferase (NolL) (PUBMED:21697094)	Carbohydrate transport and metabolism	G	2e-195
AA3	700	COG2873	O-acetylhomoserine/O-acetylserine sulfhydrylase, pyridoxal phosphate-dependent (MET17) (PDB:2CTZ)	Amino acid transport and metabolism	E	2.8e-253
AA3	701	COG2021	Homoserine O-acetyltransferase (MET2) (PDB:2VAT)	Amino acid transport and metabolism	E	2e-234
AA3	702	COG4585	Signal transduction histidine kinase ComP (ComP) (PDB:4GT8)	Signal transduction mechanisms	T	9.4e-189
AA3	704	COG2197	DNA-binding response regulator, NarL/FixJ family, contains REC and HTH domains (CitB) (PDB:1A04)	Signal transduction mechanisms	T	2.8e-116
AA3	705	COG2814	Predicted arabinose efflux permease AraJ, MFS family (AraJ) (PDB:4LDS)	Carbohydrate transport and metabolism	G	9.9e-192
AA3	707	COG0011	Thiamin-binding stress-response protein YqgV, UPF0045 family (YqgV) (PDB:1LXJ) (PUBMED:20471400)	Coenzyme transport and metabolism	H	6.6e-49
AA3	709	COG2353	Polyisoprenoid-binding periplasmic protein YceI (YceI) (PDB:1WUB) (PUBMED:15741337;20236316)	General function prediction only	R	1.8e-97
AA3	710	COG0063	NAD(P)H-hydrate repair enzyme Nnr, NAD(P)H-hydrate dehydratase domain (Nnr2) (PDB:1KYH)	Nucleotide transport and metabolism	F	1.1e-149
AA3	711	COG1011	FMN and 5-amino-6-(5-phospho-D-ribitylamino)uracil phosphatase YigB, HAD superfamily (riboflavin biosynthesis) (YigB) (PDB:4JB3) (PUBMED:24123841)	Coenzyme transport and metabolism	H	5.7e-119
AA3	712	COG1902	2,4-dienoyl-CoA reductase or related NADH-dependent reductase, Old Yellow Enzyme (OYE) family (FadH) (PDB:1BWK)	Energy production and conversion	C	2.1e-206
AA3	713	COG1253	Hemolysin-related protein, contains CBS domains, UPF0053 family (TlyC) (PDB:2NQW)	General function prediction only	R	6.5e-245
AA3	714	COG1253	Hemolysin-related protein, contains CBS domains, UPF0053 family (TlyC) (PDB:2NQW)	General function prediction only	R	9e-191
AA3	715	COG0516	IMP dehydrogenase/GMP reductase (GuaB) (PDB:1B3O)	Nucleotide transport and metabolism	F	2.2e-264
AA3	716	COG0508	Pyruvate/2-oxoglutarate dehydrogenase complex, dihydrolipoamide acyltransferase (E2) component (AceF) (PDB:1B5S)	Energy production and conversion	C	0
AA3	717	COG1246	N-acetylglutamate synthase or related acetyltransferase, GNAT family (ArgA) (PDB:2R98)	Amino acid transport and metabolism	E	1.4e-12
AA3	718	COG5662	Transmembrane transcriptional regulator RsiW (anti-sigma-W factor) (RsiW)	Transcription	K	4.2e-06
AA3	719	COG1595	DNA-directed RNA polymerase specialized sigma subunit, sigma24 family (RpoE) (PDB:2Q1Z)	Transcription	K	3.9e-142
AA3	720	COG0128	5-enolpyruvylshikimate-3-phosphate synthase (AroA) (PDB:4N3P)	Amino acid transport and metabolism	E	1.4e-257
AA3	721	COG1162	Ribosome biogenesis GTPase RsgA (RsgA) (PDB:1T9H)	Translation, ribosomal structure and biogenesis	J	1.1e-196
AA3	722	COG1511	Uncharacterized membrane protein YhgE, phage infection protein (PIP) family (YhgE)	Function unknown	S	1.3e-36
AA3	723	COG0483	Archaeal fructose-1,6-bisphosphatase or related enzyme, inositol monophosphatase family (SuhB) (PDB:1AWB)	Carbohydrate transport and metabolism	G	6e-147
AA3	724	COG2197	DNA-binding response regulator, NarL/FixJ family, contains REC and HTH domains (CitB) (PDB:1A04)	Signal transduction mechanisms	T	0
AA3	725	COG0449	Glucosamine 6-phosphate synthetase, contains amidotransferase and phosphosugar isomerase domains (GlmS) (PDB:2J6H)	Cell wall/membrane/envelope biogenesis	M	0
AA3	728	COG0494	8-oxo-dGTP pyrophosphatase MutT and related house-cleaning NTP pyrophosphohydrolases, NUDIX family (MutT) (PDB:4V14)	Defense mechanisms	V	7.1e-99
AA3	729	COG0402	Cytosine/adenosine deaminase or related metal-dependent hydrolase (SsnA) (PDB:3O7U)	Nucleotide transport and metabolism	F	9.2e-235
AA3	730	COG2873	O-acetylhomoserine/O-acetylserine sulfhydrylase, pyridoxal phosphate-dependent (MET17) (PDB:2CTZ)	Amino acid transport and metabolism	E	4.2e-263
AA3	731	COG2141	Flavin-dependent oxidoreductase, luciferase family (includes alkanesulfonate monooxygenase SsuD and methylene tetrahydromethanopterin reductase) (SsuD) (PDB:1BRL)	Coenzyme transport and metabolism	H	1e-252
AA3	732	COG0531	Serine transporter YbeC, amino acid:H+ symporter family (PotE) (PDB:3LRB)	Amino acid transport and metabolism	E	6.3e-303
AA3	734	COG0691	tmRNA-binding protein (SmpB) (PDB:1J1H) (PUBMED:26251518)	Posttranslational modification, protein turnover, chaperones	O	3.4e-84
AA3	735	COG2177	Cell division protein FtsX (FtsX)	Cell cycle control, cell division, chromosome partitioning	D	1.2e-157
AA3	736	COG2884	Cell division ATPase FtsE (FtsE)	Cell cycle control, cell division, chromosome partitioning	D	6e-136
AA3	737	COG1186	Protein chain release factor PrfB (PrfB) (PDB:1GQE)	Translation, ribosomal structure and biogenesis	J	9.3e-194
AA3	738	COG2226	Ubiquinone/menaquinone biosynthesis C-methylase UbiE/MenG (UbiE) (PDB:4OBW)	Coenzyme transport and metabolism	H	1.4e-134
AA3	739	COG1309	DNA-binding protein, AcrR family, includes nucleoid occlusion protein SlmA (AcrR) (PDB:2QOP)	Transcription	K	1.9e-85
AA3	740	COG0596	2-succinyl-6-hydroxy-2,4-cyclohexadiene-1-carboxylate synthase MenH and related esterases, alpha/beta hydrolase fold (MenH) (PDB:4MYS)	Coenzyme transport and metabolism	H	1.5e-234
AA3	741	COG1104	Cysteine desulfurase/Cysteine sulfinate desulfinase IscS or related enzyme, NifS family (NifS) (PDB:4IXO) (PUBMED:22773787;25825430)	Amino acid transport and metabolism	E	4.7e-212
AA3	742	COG1523	Pullulanase/glycogen debranching enzyme (PulA) (PDB:2WSK)	Carbohydrate transport and metabolism	G	0
AA3	743	COG0366	Glycosidase/amylase (phosphorylase) (AmyA) (PDB:2P67) (PUBMED:29684280)	Carbohydrate transport and metabolism	G	0
AA3	744	COG0296	1,4-alpha-glucan branching enzyme (GlgB) (PDB:4LPC) (PUBMED:25871919)	Carbohydrate transport and metabolism	G	0
AA3	745	COG3118	Chaperedoxin CnoX, contains thioredoxin-like and TPR-like domains, YbbN/TrxSC family (CnoX) (PDB:3QDN) (PUBMED:21498507;29754824)	Posttranslational modification, protein turnover, chaperones	O	3.6e-168
AA3	747	COG3599	Cell division septum initiation protein DivIVA, interacts with FtsZ and MinD (DivIVA) (PDB:2WUJ)	Cell cycle control, cell division, chromosome partitioning	D	4.7e-41
AA3	748	COG2945	Alpha/beta superfamily hydrolase (PDB:2FUK)	General function prediction only	R	1.3e-138
AA3	750	COG3583	Uncharacterized conserved protein YabE, contains G5 and tandem DUF348 domains (YabE) (PDB:5E27)	Function unknown	S	4e-39
AA3	752	COG0575	CDP-diglyceride synthetase (CdsA) (PDB:4Q2E)	Lipid transport and metabolism	I	3.8e-162
AA3	753	COG0233	Ribosome recycling factor (Frr) (PDB:1DD5)	Translation, ribosomal structure and biogenesis	J	2.1e-93
AA3	754	COG0528	Uridylate kinase (PyrH) (PDB:2BND)	Nucleotide transport and metabolism	F	4e-129
AA3	755	COG0264	Translation elongation factor EF-Ts (Tsf) (PDB:1EFU)	Translation, ribosomal structure and biogenesis	J	4.4e-140
AA3	756	COG0052	Ribosomal protein S2 (RpsB) (PDB:4V4H)	Translation, ribosomal structure and biogenesis	J	4.7e-167
AA3	757	COG2814	Predicted arabinose efflux permease AraJ, MFS family (AraJ) (PDB:4LDS)	Carbohydrate transport and metabolism	G	5.7e-260
AA3	758	COG0739	Murein DD-endopeptidase MepM and murein hydrolase activator NlpD, contains LysM domain (NlpD) (PDB:2GU1)	Cell wall/membrane/envelope biogenesis	M	1.9e-102
AA3	759	COG4974	Site-specific recombinase XerD (XerD) (PDB:1A0P)	Replication, recombination and repair	L	1.9e-171
AA3	760	COG0758	Predicted Rossmann fold nucleotide-binding protein DprA/Smf involved in DNA uptake (Smf) (PDB:3MAJ)	Replication, recombination and repair	L	7.1e-219
AA3	761	COG0606	Predicted Mg-chelatase, contains ChlI-like and ATPase domains, YifB family (YifB)	Posttranslational modification, protein turnover, chaperones	O	1.5e-279
AA3	762	COG0792	Predicted endonuclease distantly related to archaeal Holliday junction resolvase, YraN/UPF0102 family (YraN) (PDB:3FOV)	Replication, recombination and repair	L	2.4e-66
AA3	765	COG0164	Ribonuclease HII (RnhB) (PDB:1EKE)	Replication, recombination and repair	L	8.5e-108
AA3	766	COG0681	Signal peptidase I (LepB) (PDB:1B12) (PUBMED:1925027)	Intracellular trafficking, secretion, and vesicular transport	U	1.3e-130
AA3	767	COG0335	Ribosomal protein L19 (RplS) (PDB:1VS6) (PUBMED:27941785)	Translation, ribosomal structure and biogenesis	J	3e-61
AA3	768	COG0024	Methionine aminopeptidase (Map) (PDB:3J2I)	Translation, ribosomal structure and biogenesis	J	3.8e-149
AA3	769	COG0336	tRNA G37 N-methylase TrmD (TrmD) (PDB:1P9P)	Translation, ribosomal structure and biogenesis	J	9.1e-131
AA3	770	COG0806	Ribosomal 30S subunit maturation factor RimM, required for 16S rRNA processing (RimM) (PDB:2QGG)	Translation, ribosomal structure and biogenesis	J	6.8e-114
AA3	771	COG1837	Predicted RNA-binding protein YlqC, contains KH domain, UPF0109 family (YlqC)	General function prediction only	R	4.2e-35
AA3	772	COG0228	Ribosomal protein S16 (RpsP) (PDB:4V4H)	Translation, ribosomal structure and biogenesis	J	9.5e-59
AA3	773	COG1902	2,4-dienoyl-CoA reductase or related NADH-dependent reductase, Old Yellow Enzyme (OYE) family (FadH) (PDB:1BWK)	Energy production and conversion	C	0
AA3	774	COG1028	NAD(P)-dependent dehydrogenase, short-chain alcohol dehydrogenase family (FabG) (PDB:6L1H)	Lipid transport and metabolism	I	2.7e-153
AA3	775	COG1960	Acyl-CoA dehydrogenase related to the alkylation response protein AidB (CaiA) (PDB:1BUC)	Lipid transport and metabolism	I	5e-214
AA3	776	COG0128	5-enolpyruvylshikimate-3-phosphate synthase (AroA) (PDB:4N3P)	Amino acid transport and metabolism	E	0
AA3	777	COG2170	Gamma-glutamyl:cysteine ligase YbdK, ATP-grasp superfamily (YbdK) (PDB:1R8G) (PUBMED:15211520)	Posttranslational modification, protein turnover, chaperones	O	1.3e-222
AA3	778	COG0541	Signal recognition particle GTPase (Ffh) (PDB:2V3C)	Intracellular trafficking, secretion, and vesicular transport	U	2.9e-262
AA3	779	COG2514	Catechol-2,3-dioxygenase (CatE)	Secondary metabolites biosynthesis, transport and catabolism	Q	6.8e-120
AA3	780	COG0321	Lipoate-protein ligase B (LipB) (PDB:2QHT) (PUBMED:19798051)	Coenzyme transport and metabolism	H	5.4e-123
AA3	781	COG0320	Lipoate synthase (LipA) (PDB:4U0O) (PUBMED:27941785)	Coenzyme transport and metabolism	H	9.8e-187
AA3	783	COG0552	Signal recognition particle GTPase FtsY (FtsY) (PDB:4AK9)	Intracellular trafficking, secretion, and vesicular transport	U	1.8e-155
AA3	784	COG0861	Tellurite resistance membrane protein TerC (TerC)	Inorganic ion transport and metabolism	P	5.1e-186
AA3	785	COG1196	Chromosome segregation ATPase Smc (Smc) (PDB:5XG3)	Cell cycle control, cell division, chromosome partitioning	D	0
AA3	786	COG0266	Formamidopyrimidine-DNA glycosylase (Nei) (PDB:1EE8)	Replication, recombination and repair	L	1.9e-187
AA3	787	COG0571	dsRNA-specific ribonuclease (Rnc) (PDB:1DI2)	Transcription	K	8.1e-122
AA3	788	COG0333	Ribosomal protein L32 (RpmF) (PDB:1VS6) (PUBMED:17114934)	Translation, ribosomal structure and biogenesis	J	1.6e-30
AA3	789	COG1399	23S rRNA accumulation protein YceD (essential in plants, uncharacterized in bacteria) (YceD) (PUBMED:27574185)	Translation, ribosomal structure and biogenesis	J	1.5e-105
AA3	790	COG0669	Phosphopantetheine adenylyltransferase (CoaD) (PDB:3F3M)	Coenzyme transport and metabolism	H	4e-88
AA3	791	COG1200	RecG-like helicase (RecG) (PDB:1GM5)	Replication, recombination and repair	L	0
AA3	792	COG0742	16S rRNA G966 N2-methylase RsmD (RsmD) (PDB:2IFT)	Translation, ribosomal structure and biogenesis	J	2.7e-96
AA3	793	COG0611	Thiamine monophosphate kinase (ThiL) (PDB:5CC8)	Coenzyme transport and metabolism	H	9e-188
AA3	795	COG1181	D-alanine-D-alanine ligase or related ATP-grasp enzyme (DdlA) (PDB:1E4E)	Cell wall/membrane/envelope biogenesis	M	1e-208
AA3	796	COG0240	Glycerol-3-phosphate dehydrogenase (GpsA) (PDB:1EVY)	Energy production and conversion	C	2.6e-180
AA3	797	COG0204	1-acyl-sn-glycerol-3-phosphate acyltransferase (PlsC) (PDB:1IUQ)	Lipid transport and metabolism	I	1.2e-144
AA3	798	COG0766	UDP-N-acetylglucosamine enolpyruvyl transferase (MurA) (PDB:1A2N)	Cell wall/membrane/envelope biogenesis	M	1.2e-253
AA3	799	COG0066	3-isopropylmalate dehydratase small subunit (LeuD) (PDB:3Q3W)	Amino acid transport and metabolism	E	4.5e-110
AA3	800	COG0065	Homoaconitase/3-isopropylmalate dehydratase large subunit (LeuC) (PDB:4KP1)	Amino acid transport and metabolism	E	9.9e-279
AA3	801	COG4129	Uncharacterized membrane protein YgaE, UPF0421/DUF939 family (YgaE)	Function unknown	S	3.1e-37
AA3	802	COG0406	Broad specificity phosphatase PhoE (PhoE) (PDB:1EBB)	Carbohydrate transport and metabolism	G	6.1e-115
AA3	803	COG0239	Fluoride ion exporter CrcB/FEX, affects chromosome condensation (CrcB) (PDB:5A40)	Cell cycle control, cell division, chromosome partitioning	D	7.2e-58
AA3	804	COG0239	Fluoride ion exporter CrcB/FEX, affects chromosome condensation (CrcB) (PDB:5A40)	Cell cycle control, cell division, chromosome partitioning	D	5.9e-64
AA3	805	COG0251	Enamine deaminase RidA, house cleaning of reactive enamine intermediates, YjgF/YER057c/UK114 family (RidA) (PDB:1J7H) (PUBMED:22094463;32205462)	Defense mechanisms	V	2.5e-64
AA3	806	COG0861	Tellurite resistance membrane protein TerC (TerC)	Inorganic ion transport and metabolism	P	1e-175
AA3	807	COG5426	Uncharacterized protein STM3548, contains class I glutamine amidotransferase domain (PDB:2GK3) (PUBMED:17968677)	General function prediction only	R	3.4e-151
AA3	808	COG4221	NADP-dependent 3-hydroxy acid dehydrogenase YdfG (YdfG) (PDB:3P19)	Energy production and conversion	C	1.3e-86
AA3	809	COG2008	Threonine aldolase (GLY1) (PDB:4LNJ)	Amino acid transport and metabolism	E	3.9e-205
AA3	810	COG1028	NAD(P)-dependent dehydrogenase, short-chain alcohol dehydrogenase family (FabG) (PDB:6L1H)	Lipid transport and metabolism	I	1.4e-277
AA3	813	COG1801	Sugar isomerase-related protein YecE, UPF0759/DUF72 family (YecE) (PDB:1VPQ)	General function prediction only	R	3.8e-163
AA3	814	COG2220	L-ascorbate lactonase UlaG, metallo-beta-lactamase superfamily (UlaG) (PDB:2WYM)	Carbohydrate transport and metabolism	G	4e-117
AA3	815	COG1609	DNA-binding transcriptional regulator, LacI/PurR family (PurR) (PDB:1BDH)	Transcription	K	1.5e-182
AA3	817	COG0395	ABC-type glycerol-3-phosphate transport system, permease component (UgpE) (PDB:1VR4)	Carbohydrate transport and metabolism	G	2.9e-153
AA3	818	COG1175	ABC-type sugar transport system, permease component (UgpA) (PDB:3FH6)	Carbohydrate transport and metabolism	G	1.3e-170
AA3	819	COG1653	ABC-type glycerol-3-phosphate transport system, periplasmic component (UgpB) (PDB:2Z8D)	Carbohydrate transport and metabolism	G	4e-241
AA3	820	COG1215	Glycosyltransferase, catalytic subunit of cellulose synthase and poly-beta-1,6-N-acetylglucosamine synthase (BcsA) (PDB:4HG6)	Cell motility	N	3.3e-254
AA3	821	COG1216	Glycosyltransferase, GT2 family (WcaE) (PDB:2Z86)	Carbohydrate transport and metabolism	G	4e-244
AA3	824	COG2244	Membrane protein involved in the export of O-antigen and teichoic acid (RfbX)	Cell wall/membrane/envelope biogenesis	M	4.7e-252
AA3	825	COG0438	Glycosyltransferase involved in cell wall bisynthesis (RfaB) (PDB:2IV7)	Cell wall/membrane/envelope biogenesis	M	5.2e-217
AA3	826	COG2273	Beta-glucanase, GH16 family (BglS) (PDB:1AJK)	Carbohydrate transport and metabolism	G	3.8e-186
AA3	827	COG2120	N-acetylglucosaminyl deacetylase, LmbE family (LmbE) (PDB:1Q74)	Carbohydrate transport and metabolism	G	0
AA3	828	COG1215	Glycosyltransferase, catalytic subunit of cellulose synthase and poly-beta-1,6-N-acetylglucosamine synthase (BcsA) (PDB:4HG6)	Cell motility	N	0
AA3	829	COG1216	Glycosyltransferase, GT2 family (WcaE) (PDB:2Z86)	Carbohydrate transport and metabolism	G	9e-177
AA3	830	COG0463	Glycosyltransferase involved in cell wall bisynthesis (WcaA) (PDB:5MLZ)	Cell wall/membrane/envelope biogenesis	M	4.9e-97
AA3	831	COG0318	O-succinylbenzoic acid-CoA ligase MenE or related acyl-CoA synthetase (AMP-forming) (MenE/FadK) (PDB:5EY9) (PUBMED:25151136;27455459)	Lipid transport and metabolism	I	0
AA3	832	COG0492	Thioredoxin reductase (TrxB) (PDB:3FBS)	Posttranslational modification, protein turnover, chaperones	O	4.4e-176
AA3	833	COG0008	Glutamyl- or glutaminyl-tRNA synthetase (GlnS) (PDB:1EUQ)	Translation, ribosomal structure and biogenesis	J	2.1e-289
AA3	834	COG0179	2-keto-4-pentenoate hydratase/2-oxohepta-3-ene-1,7-dioic acid hydratase (catechol pathway) (YcgM) (PDB:1GTT)	Secondary metabolites biosynthesis, transport and catabolism	Q	2.8e-144
AA3	835	COG0115	Branched-chain amino acid aminotransferase/4-amino-4-deoxychorismate lyase (IlvE) (PDB:1A3G)	Amino acid transport and metabolism	E	6.9e-213
AA3	836	COG0473	Isocitrate/isopropylmalate dehydrogenase (LeuB) (PDB:1GC9)	Energy production and conversion	C	1.6e-195
AA3	837	COG0111	Phosphoglycerate dehydrogenase or related dehydrogenase (SerA) (PDB:3OET)	Coenzyme transport and metabolism	H	3.6e-271
AA3	840	COG0246	Mannitol-1-phosphate/altronate dehydrogenases (MtlD) (PDB:1LJ8)	Carbohydrate transport and metabolism	G	6e-223
AA3	841	COG0059	Ketol-acid reductoisomerase (IlvC) (PDB:1NP3)	Amino acid transport and metabolism	E	5.4e-196
AA3	842	COG0440	Acetolactate synthase, small subunit (IlvH) (PDB:2F1F)	Amino acid transport and metabolism	E	8.7e-83
AA3	843	COG0028	Acetolactate synthase large subunit or other thiamine pyrophosphate-requiring enzyme (IlvB) (PDB:1BFD)	Amino acid transport and metabolism	E	0
AA3	844	COG0129	Dihydroxyacid dehydratase/phosphogluconate dehydratase (IlvD) (PDB:2GP4)	Amino acid transport and metabolism	E	0
AA3	845	COG1877	Trehalose-6-phosphate phosphatase (OtsB) (PDB:1U02)	Carbohydrate transport and metabolism	G	4.2e-140
AA3	846	COG0380	Trehalose-6-phosphate synthase, GT20 family (OtsA) (PDB:1UQT) (PUBMED:28830929)	Carbohydrate transport and metabolism	G	4.5e-311
AA3	848	COG0598	Mg2+ and Co2+ transporter CorA (CorA) (PDB:2BBH)	Inorganic ion transport and metabolism	P	2.5e-182
AA3	849	COG1055	Na+/H+ antiporter NhaD or related arsenite permease (ArsB)	Inorganic ion transport and metabolism	P	1.2e-188
AA3	851	COG0668	Small-conductance mechanosensitive channel (MscS) (PDB:2OAU)	Cell wall/membrane/envelope biogenesis	M	1.5e-210
AA3	852	COG2113	ABC-type proline/glycine betaine transport system, periplasmic component (ProX) (PDB:1R9L)	Amino acid transport and metabolism	E	2.7e-175
AA3	853	COG4176	ABC-type proline/glycine betaine transport system, permease component (ProW)	Amino acid transport and metabolism	E	5e-159
AA3	854	COG4175	ABC-type proline/glycine betaine transport system, ATPase component (ProV)	Amino acid transport and metabolism	E	2.4e-228
AA3	855	COG1113	L-asparagine transporter or related permease (AnsP)	Amino acid transport and metabolism	E	1.6e-281
AA3	857	COG0667	Pyridoxal reductase PdxI or related oxidoreductase, aldo/keto reductase family (PdxI) (PDB:1LQA) (PUBMED:32253339)	Coenzyme transport and metabolism	H	8.4e-172
AA3	858	COG1309	DNA-binding protein, AcrR family, includes nucleoid occlusion protein SlmA (AcrR) (PDB:2QOP)	Transcription	K	4.6e-99
AA3	859	COG3324	Lactoylglutathione lyase-related enzyme, vicinal oxygen chelate (VOC) family (VOC) (PDB:3OXH) (PUBMED:31710815)	General function prediction only	R	1.2e-161
AA3	860	COG3212	PepSY domain containing protein, regulator of zincin peptidase activity (YkoI) (PDB:4EXR) (PUBMED:15124630)	Posttranslational modification, protein turnover, chaperones	O	9.7e-23
AA3	861	COG0642	Signal transduction histidine kinase (BaeS) (PDB:1JOY)	Signal transduction mechanisms	T	2.1e-213
AA3	862	COG0745	DNA-binding response regulator, OmpR family, contains REC and winged-helix (wHTH) domain (OmpR) (PDB:1XHF)	Signal transduction mechanisms	T	1.6e-127
AA3	863	COG1309	DNA-binding protein, AcrR family, includes nucleoid occlusion protein SlmA (AcrR) (PDB:2QOP)	Transcription	K	8.2e-104
AA3	868	COG1506	Dipeptidyl aminopeptidase/acylaminoacyl peptidase (DAP2) (PDB:2JBW)	Amino acid transport and metabolism	E	7.5e-18
AA3	872	COG1739	Putative translation regulator, IMPACT (imprinted ancient) protein family (YIH1) (PDB:1VI7) (PUBMED:15126500)	General function prediction only	R	1.9e-117
AA3	873	COG1225	Peroxiredoxin (Bcp) (PDB:5IPH)	Posttranslational modification, protein turnover, chaperones	O	4.6e-86
AA3	876	COG3920	Two-component sensor histidine kinase, HisKA and HATPase domains (PDB:4R39)	Signal transduction mechanisms	T	2.9e-283
AA3	878	COG0653	Preprotein translocase subunit SecA (ATPase, RNA helicase) (SecA) (PDB:2FSF)	Intracellular trafficking, secretion, and vesicular transport	U	0
AA3	879	COG1544	Ribosome-associated translation inhibitor RaiA (RaiA) (PDB:1IMU)	Translation, ribosomal structure and biogenesis	J	1.8e-126
AA3	880	COG1040	DNA utilization protein ComFC/GntX, contains phosphoribosyltransferase domain (ComFC) (PUBMED:28618091)	General function prediction only	R	1.8e-115
AA3	881	COG5401	Spore germination protein GerM (GerM) (PDB:6GZB)	Cell cycle control, cell division, chromosome partitioning	D	8.9e-79
AA3	882	COG5002	Sensor histidine kinase WalK (WalK) (PDB:4I5S)	Signal transduction mechanisms	T	8e-284
AA3	883	COG0745	DNA-binding response regulator, OmpR family, contains REC and winged-helix (wHTH) domain (OmpR) (PDB:1XHF)	Signal transduction mechanisms	T	7.3e-125
AA3	884	COG4781	Membrane-anchored glycerophosphoryl diester phosphodiesterase (GDPDase), membrane domain (UgpQ1)	Lipid transport and metabolism	I	1.7e-189
AA3	887	COG0714	MoxR-like ATPase (MoxR) (PDB:2R44)	General function prediction only	R	3.9e-183
AA3	888	COG1721	Uncharacterized conserved protein, DUF58 family, contains vWF domain (YeaD2)	Function unknown	S	5.7e-238
AA3	889	COG1300	Stage II sporulation protein SpoIIM, component of the engulfment complex (SpoIIM)	Cell cycle control, cell division, chromosome partitioning	D	5.1e-183
AA3	890	COG1714	Uncharacterized membrane protein YckC, RDD family (YckC)	Function unknown	S	2.4e-152
AA3	891	COG0499	S-adenosylhomocysteine hydrolase (SAM1) (PDB:1A7A)	Coenzyme transport and metabolism	H	2.4e-282
AA3	895	COG1216	Glycosyltransferase, GT2 family (WcaE) (PDB:2Z86)	Carbohydrate transport and metabolism	G	0
AA3	897	COG1087	UDP-glucose 4-epimerase (GalE) (PDB:1A9Y)	Cell wall/membrane/envelope biogenesis	M	1.6e-181
AA3	898	COG1482	Mannose-6-phosphate isomerase, class I (ManA) (PDB:1PMI)	Carbohydrate transport and metabolism	G	1.5e-226
AA3	899	COG3307	O-antigen ligase (RfaL)	Cell wall/membrane/envelope biogenesis	M	3.5e-243
AA3	901	COG3307	O-antigen ligase (RfaL)	Cell wall/membrane/envelope biogenesis	M	1.1e-28
AA3	903	COG0463	Glycosyltransferase involved in cell wall bisynthesis (WcaA) (PDB:5MLZ)	Cell wall/membrane/envelope biogenesis	M	4.5e-136
AA3	904	COG0438	Glycosyltransferase involved in cell wall bisynthesis (RfaB) (PDB:2IV7)	Cell wall/membrane/envelope biogenesis	M	0
AA3	905	COG0438	Glycosyltransferase involved in cell wall bisynthesis (RfaB) (PDB:2IV7)	Cell wall/membrane/envelope biogenesis	M	2.7e-229
AA3	906	COG2247	Putative cell wall-binding domain (amidase enhancer), LytB superfamily (LytB) (PDB:5J6Q)	Cell wall/membrane/envelope biogenesis	M	8.9e-64
AA3	908	COG1682	ABC-type polysaccharide/teichoic acid/polyol phosphate export permease (TagG) (PDB:6JBH)	Carbohydrate transport and metabolism	G	9.5e-157
AA3	909	COG1134	ABC-type polysaccharide/polyol phosphate transport system, ATPase component (TagH) (PDB:6JBH)	Carbohydrate transport and metabolism	G	5.6e-232
AA3	910	COG1216	Glycosyltransferase, GT2 family (WcaE) (PDB:2Z86)	Carbohydrate transport and metabolism	G	4e-177
AA3	911	COG0438	Glycosyltransferase involved in cell wall bisynthesis (RfaB) (PDB:2IV7)	Cell wall/membrane/envelope biogenesis	M	3.8e-236
AA3	912	COG1216	Glycosyltransferase, GT2 family (WcaE) (PDB:2Z86)	Carbohydrate transport and metabolism	G	6.8e-160
AA3	913	COG4641	Spore maturation protein CgeB	Cell cycle control, cell division, chromosome partitioning	D	0
AA3	914	COG1209	dTDP-glucose pyrophosphorylase (RmlA1) (PDB:1FXO)	Cell wall/membrane/envelope biogenesis	M	7.8e-164
AA3	915	COG1898	dTDP-4-dehydrorhamnose 3,5-epimerase or related enzyme (RfbC) (PDB:1DZR)	Cell wall/membrane/envelope biogenesis	M	6.4e-112
AA3	916	COG0463	Glycosyltransferase involved in cell wall bisynthesis (WcaA) (PDB:5MLZ)	Cell wall/membrane/envelope biogenesis	M	8.5e-172
AA3	917	COG4485	Uncharacterized membrane protein YfhO (YfhO)	Function unknown	S	9e-281
AA3	918	COG1088	dTDP-D-glucose 4,6-dehydratase (RfbB) (PDB:1G1A)	Cell wall/membrane/envelope biogenesis	M	4.1e-193
AA3	919	COG1091	dTDP-4-dehydrorhamnose reductase (RfbD) (PDB:1KBZ)	Cell wall/membrane/envelope biogenesis	M	8.8e-160
AA3	920	COG0451	Nucleoside-diphosphate-sugar epimerase (WcaG) (PDB:2X4G)	Cell wall/membrane/envelope biogenesis	M	4.8e-178
AA3	921	COG1835	Peptidoglycan/LPS O-acetylase OafA/YrhL, contains acyltransferase and SGNH-hydrolase domains (OafA)	Cell wall/membrane/envelope biogenesis	M	1.4e-203
AA3	922	COG0438	Glycosyltransferase involved in cell wall bisynthesis (RfaB) (PDB:2IV7)	Cell wall/membrane/envelope biogenesis	M	8.6e-214
AA3	924	COG0438	Glycosyltransferase involved in cell wall bisynthesis (RfaB) (PDB:2IV7)	Cell wall/membrane/envelope biogenesis	M	7.8e-220
AA3	925	COG0041	Phosphoribosylcarboxyaminoimidazole (NCAIR) mutase (PurE) (PDB:1D7A)	Nucleotide transport and metabolism	F	8.1e-76
AA3	926	COG0438	Glycosyltransferase involved in cell wall bisynthesis (RfaB) (PDB:2IV7)	Cell wall/membrane/envelope biogenesis	M	2.1e-209
AA3	927	COG5297	Cellulase/cellobiase CelA1 (CelA1)	Carbohydrate transport and metabolism	G	3e-237
AA3	928	COG0026	Phosphoribosylaminoimidazole carboxylase (NCAIR synthetase) (PurK) (PDB:1B6R)	Nucleotide transport and metabolism	F	2.4e-213
AA3	929	COG2246	Putative flippase GtrA (transmembrane translocase of bactoprenol-linked glucose) (GtrA) (PDB:5MLZ) (PUBMED:24710389)	Lipid transport and metabolism	I	9.6e-87
AA3	930	COG1807	PMT family glycosyltransferase ArnT/Agl22, involved in glycosylation of proteins and lipid IVA (ArnT) (PDB:5EZM) (PUBMED:16226890;31233657;32706435)	Cell wall/membrane/envelope biogenesis	M	1.6e-34
AA3	931	COG1004	UDP-glucose 6-dehydrogenase (Ugd) (PDB:1DLI)	Cell wall/membrane/envelope biogenesis	M	1.1e-241
AA3	932	COG3402	Uncharacterized membrane protein YdbS, contains bPH2 (bacterial pleckstrin homology) domain (YdbS)	Function unknown	S	1.3e-26
AA3	933	COG0340	Biotin-(acetyl-CoA carboxylase) ligase (BirA2) (PDB:1BIA) (PUBMED:32188788)	Coenzyme transport and metabolism	H	5.4e-140
AA3	934	COG4799	Acetyl-CoA carboxylase, carboxyltransferase component (MmdA) (PDB:1OD2)	Lipid transport and metabolism	I	1.3e-302
AA3	936	COG4585	Signal transduction histidine kinase ComP (ComP) (PDB:4GT8)	Signal transduction mechanisms	T	5.8e-12
AA3	937	COG4585	Signal transduction histidine kinase ComP (ComP) (PDB:4GT8)	Signal transduction mechanisms	T	1.4e-212
AA3	938	COG2197	DNA-binding response regulator, NarL/FixJ family, contains REC and HTH domains (CitB) (PDB:1A04)	Signal transduction mechanisms	T	3.8e-124
AA3	939	COG2265	tRNA/tmRNA/rRNA uracil-C5-methylase, TrmA/RlmC/RlmD family (TrmA) (PDB:1UWV)	Translation, ribosomal structure and biogenesis	J	1.6e-237
AA3	940	COG0424	7-methyl-GTP pyrophosphatase and related NTP pyrophosphatases, Maf/HAM1 superfamily (Maf) (PDB:2P5X) (PUBMED:24210219)	Secondary metabolites biosynthesis, transport and catabolism	Q	3.2e-140
AA3	941	COG4770	Acetyl/propionyl-CoA carboxylase, alpha subunit (PccA) (PDB:3U9S)	Lipid transport and metabolism	I	0
AA3	943	COG1109	Phosphomannomutase (ManB) (PDB:6MNV)	Carbohydrate transport and metabolism	G	6.7e-305
AA3	944	COG0005	Purine nucleoside phosphorylase (XapA) (PDB:1YQQ)	Nucleotide transport and metabolism	F	8e-150
AA3	945	COG3414	Phosphotransferase system, galactitol-specific IIB component (SgaB) (PDB:5GQS)	Carbohydrate transport and metabolism	G	3e-40
AA3	946	COG1762	Phosphotransferase system mannitol/fructose-specific IIA domain (Ntr-type) (PtsN) (PDB:2OQ3)	Carbohydrate transport and metabolism	G	2.4e-76
AA3	947	COG1816	Adenosine deaminase (Add) (PDB:1A4L)	Nucleotide transport and metabolism	F	5.6e-207
AA3	948	COG0213	Thymidine phosphorylase (DeoA) (PDB:1AZY)	Nucleotide transport and metabolism	F	4.5e-240
AA3	949	COG0295	Cytidine deaminase (Cdd) (PDB:1AF2)	Nucleotide transport and metabolism	F	3.5e-77
AA3	950	COG1079	ABC-type guanosine uptake system NupNOPQ, permease subunit NupQ (NupQ) (PUBMED:21926227)	Nucleotide transport and metabolism	F	5.9e-224
AA3	951	COG4603	ABC-type guanosine uptake system NupNOPQ, permease component NupP (NupP) (PUBMED:21926227)	Nucleotide transport and metabolism	F	6.7e-223
AA3	952	COG3845	ABC-type guanosine uptake system NupNOPQ, ATPase component NupO (NupO) (PUBMED:21926227)	Nucleotide transport and metabolism	F	2.1e-281
AA3	953	COG1744	Lipoprotein Med, regulator of KinD/Spo0A, PBP1-ABC superfamily, includes NupN (Med) (PDB:2FQW) (PUBMED:21622736)	Signal transduction mechanisms	T	1.9e-196
AA3	954	COG0836	Mannose-1-phosphate guanylyltransferase (CpsB) (PDB:2QH5)	Cell wall/membrane/envelope biogenesis	M	2.2e-206
AA3	955	COG0438	Glycosyltransferase involved in cell wall bisynthesis (RfaB) (PDB:2IV7)	Cell wall/membrane/envelope biogenesis	M	1.5e-232
AA3	956	COG2009	Succinate dehydrogenase/fumarate reductase, cytochrome b subunit (SdhC) (PDB:2WU2) (PUBMED:18511537)	Energy production and conversion	C	9e-79
AA3	957	COG2142	Succinate dehydrogenase, hydrophobic anchor subunit (SdhD) (PDB:2WS3)	Energy production and conversion	C	8e-80
AA3	958	COG1053	Succinate dehydrogenase/fumarate reductase, flavoprotein subunit (SdhA) (PDB:1KF6)	Energy production and conversion	C	0
AA3	959	COG0479	Succinate dehydrogenase/fumarate reductase, Fe-S protein subunit (SdhB/FrdB) (PDB:6LUM)	Energy production and conversion	C	1.3e-149
AA3	961	COG3152	Uncharacterized membrane protein YhaH, DUF805 family (yhaH)	Function unknown	S	6.4e-99
AA3	962	COG3152	Uncharacterized membrane protein YhaH, DUF805 family (yhaH)	Function unknown	S	9.5e-93
AA3	963	COG3152	Uncharacterized membrane protein YhaH, DUF805 family (yhaH)	Function unknown	S	6.8e-92
AA3	964	COG0604	NADPH:quinone reductase or related Zn-dependent oxidoreductase (Qor) (PDB:2VCY)	Energy production and conversion	C	3.9e-169
AA3	968	COG2260	rRNA maturation protein Nop10, contains Zn-ribbon domain (Nop10) (PDB:1Y2Y)	Translation, ribosomal structure and biogenesis	J	2.9e-16
AA3	971	COG4842	Secreted virulence factor YukE/EsxA, WXG100 family (EsxA) (PDB:3GVM) (PUBMED:15657139;24798022;27600772)	Defense mechanisms	V	4.8e-53
AA3	972	COG1716	Forkhead associated (FHA) domain, binds pSer, pThr, pTyr (FHA) (PDB:2FEZ)	Signal transduction mechanisms	T	1.4e-194
AA3	976	COG0455	MinD-like ATPase FlhG/YlxH, activator of the FlhF-type GTPase (FlhG) (PDB:1G3Q)	Cell cycle control, cell division, chromosome partitioning	D	1.9e-24
AA3	977	COG1674	DNA segregation ATPase FtsK/SpoIIIE or related protein (FtsK) (PDB:2IUT)	Cell cycle control, cell division, chromosome partitioning	D	0
AA3	980	COG0246	Mannitol-1-phosphate/altronate dehydrogenases (MtlD) (PDB:1LJ8)	Carbohydrate transport and metabolism	G	1.5e-210
AA3	981	COG4668	Mannitol/fructose-specific phosphotransferase system, IIA domain (MtlA2) (PDB:1A3A)	Carbohydrate transport and metabolism	G	1e-74
AA3	982	COG2213	Phosphotransferase system, mannitol-specific IIBC component (MtlA) (PDB:1VRV)	Carbohydrate transport and metabolism	G	5.7e-282
AA3	983	COG1080	Phosphoenolpyruvate-protein kinase (PTS system EI component in bacteria) (PtsA) (PDB:1EZA)	Carbohydrate transport and metabolism	G	4.8e-287
AA3	984	COG1349	DNA-binding transcriptional regulator of sugar metabolism, DeoR/GlpR family (GlpR)	Transcription	K	1.2e-139
AA3	985	COG1925	HPr or related phosphotransfer protein (PtsH) (PDB:1CM2)	Signal transduction mechanisms	T	6.5e-40
AA3	986	COG0708	Exonuclease III (XthA) (PDB:1AKO)	Replication, recombination and repair	L	1.1e-163
AA3	987	COG0180	Tryptophanyl-tRNA synthetase (TrpS) (PDB:3N9I)	Translation, ribosomal structure and biogenesis	J	2.9e-186
AA3	988	COG1670	Protein N-acetyltransferase, RimJ/RimL family (RimL) (PDB:1S7F)	Translation, ribosomal structure and biogenesis	J	1.2e-107
AA3	989	COG0117	Riboflavin biosynthesis protein RibD, pyrimidine deaminase domain (RibD1) (PDB:2O7P)	Coenzyme transport and metabolism	H	5.9e-198
AA3	990	COG0807	GTP cyclohydrolase II (RibA) (PDB:2BZ0)	Coenzyme transport and metabolism	H	4.8e-118
AA3	991	COG0477	MFS family permease, includes anhydromuropeptide permease AmpG (ProP) (PUBMED:12426329)	Carbohydrate transport and metabolism	G	8.6e-261
AA3	993	COG1132	ABC-type multidrug transport system, ATPase and permease component (MdlB) (PDB:2HYD)	Defense mechanisms	V	1.5e-262
AA3	994	COG1012	Acyl-CoA reductase or other NAD-dependent aldehyde dehydrogenase (AdhE) (PDB:1A4S)	Lipid transport and metabolism	I	6.8e-272
AA3	995	COG1335	Nicotinamidase-related amidase (PncA) (PDB:1ILW)	Coenzyme transport and metabolism	H	5.2e-117
AA3	996	COG2027	D-alanyl-D-alanine carboxypeptidase (DacB) (PDB:1W5D)	Cell wall/membrane/envelope biogenesis	M	1.4e-205
AA3	997	COG0673	Predicted dehydrogenase (MviM) (PDB:3UUW)	General function prediction only	R	2.3e-183
AA3	998	COG2503	Predicted secreted acid phosphatase (PDB:3OCY)	General function prediction only	R	0
AA3	1000	COG1309	DNA-binding protein, AcrR family, includes nucleoid occlusion protein SlmA (AcrR) (PDB:2QOP)	Transcription	K	2.2e-108
AA3	1001	COG2812	DNA polymerase III, gamma/tau subunits (DnaX) (PDB:1A5T)	Replication, recombination and repair	L	4e-200
AA3	1002	COG0125	Thymidylate kinase (Tmk) (PDB:3LV8)	Nucleotide transport and metabolism	F	6.7e-112
AA3	1003	COG0550	DNA topoisomerase IA (TopA) (PDB:1CY0)	Replication, recombination and repair	L	0
AA3	1006	COG4965	Flp pilus assembly protein TadB (TadB)	Intracellular trafficking, secretion, and vesicular transport	U	9.5e-37
AA3	1007	COG4962	Pilus assembly protein, ATPase of CpaF family (CpaF)	Intracellular trafficking, secretion, and vesicular transport	U	3.1e-166
AA3	1008	COG0365	Acyl-coenzyme A synthetase/AMP-(fatty) acid ligase (Acs) (PDB:4B2O) (PUBMED:14638756)	Lipid transport and metabolism	I	0
AA3	1009	COG0251	Enamine deaminase RidA, house cleaning of reactive enamine intermediates, YjgF/YER057c/UK114 family (RidA) (PDB:1J7H) (PUBMED:22094463;32205462)	Defense mechanisms	V	3.9e-45
AA3	1011	COG0744	Penicillin-binding protein 1B/1F, peptidoglycan transglycosylase/transpeptidase (MrcB) (PDB:3FWL)	Cell wall/membrane/envelope biogenesis	M	0
AA3	1012	COG1408	Predicted phosphohydrolase, MPP superfamily (YaeI)	General function prediction only	R	9.2e-190
AA3	1013	COG4585	Signal transduction histidine kinase ComP (ComP) (PDB:4GT8)	Signal transduction mechanisms	T	3e-186
AA3	1014	COG2197	DNA-binding response regulator, NarL/FixJ family, contains REC and HTH domains (CitB) (PDB:1A04)	Signal transduction mechanisms	T	4.9e-35
AA3	1015	COG2141	Flavin-dependent oxidoreductase, luciferase family (includes alkanesulfonate monooxygenase SsuD and methylene tetrahydromethanopterin reductase) (SsuD) (PDB:1BRL)	Coenzyme transport and metabolism	H	2.3e-192
AA3	1016	COG1435	Thymidine kinase (Tdk) (PDB:1W4R)	Nucleotide transport and metabolism	F	2.8e-115
AA3	1017	COG2197	DNA-binding response regulator, NarL/FixJ family, contains REC and HTH domains (CitB) (PDB:1A04)	Signal transduction mechanisms	T	1.1e-120
AA3	1019	COG4585	Signal transduction histidine kinase ComP (ComP) (PDB:4GT8)	Signal transduction mechanisms	T	4e-222
AA3	1020	COG1533	DNA repair photolyase (SplB)	Replication, recombination and repair	L	2.2e-225
AA3	1021	COG0579	L-2-hydroxyglutarate oxidase LhgO (LhgO) (PDB:3DME)	Carbohydrate transport and metabolism	G	3.8e-291
AA3	1022	COG0136	Aspartate-semialdehyde dehydrogenase (Asd) (PDB:1BRM)	Amino acid transport and metabolism	E	7.2e-188
AA3	1023	COG0527	Aspartate kinase (MetL1) (PDB:2CDQ)	Amino acid transport and metabolism	E	1.1e-225
AA3	1024	COG0353	Recombinational DNA repair protein RecR (RecR) (PDB:2JGR) (PUBMED:26337406)	Replication, recombination and repair	L	1.2e-110
AA3	1025	COG2812	DNA polymerase III, gamma/tau subunits (DnaX) (PDB:1A5T)	Replication, recombination and repair	L	5.1e-310
AA3	1027	COG2910	Putative NADH-flavin reductase (YwnB) (PDB:3EW7)	General function prediction only	R	8.1e-116
AA3	1028	COG0282	Acetate kinase (AckA) (PDB:3SK3)	Energy production and conversion	C	1.1e-221
AA3	1029	COG0280	Phosphotransacetylase (includes Pta, EutD and phosphobutyryltransferase) (Pta) (PDB:1QZT) (PUBMED:28754323)	Energy production and conversion	C	0
AA3	1031	COG0433	Archaeal DNA helicase HerA or a related bacterial ATPase, contains HAS-barrel and ATPase domains (HerA) (PDB:4D2I)	Replication, recombination and repair	L	2.4e-272
AA3	1032	COG2814	Predicted arabinose efflux permease AraJ, MFS family (AraJ) (PDB:4LDS)	Carbohydrate transport and metabolism	G	2.3e-225
AA3	1033	COG1309	DNA-binding protein, AcrR family, includes nucleoid occlusion protein SlmA (AcrR) (PDB:2QOP)	Transcription	K	2.3e-50
AA3	1034	COG4934	Serine protease, subtilase family (PDB:1T1E)	Posttranslational modification, protein turnover, chaperones	O	0
AA3	1035	COG4213	ABC-type xylose transport system, periplasmic component (XylF) (PDB:4YWH)	Carbohydrate transport and metabolism	G	6.3e-08
AA3	1036	COG2814	Predicted arabinose efflux permease AraJ, MFS family (AraJ) (PDB:4LDS)	Carbohydrate transport and metabolism	G	2.6e-249
AA3	1037	COG0626	Cystathionine beta-lyase/cystathionine gamma-synthase (MetC) (PDB:1CL1)	Amino acid transport and metabolism	E	3.5e-212
AA3	1038	COG0031	Cysteine synthase (CysK) (PDB:1FCJ)	Amino acid transport and metabolism	E	7.8e-259
AA3	1039	COG0664	cAMP-binding domain of CRP or a regulatory subunit of cAMP-dependent protein kinases (Crp) (PDB:1FT9)	Signal transduction mechanisms	T	3.9e-261
AA3	1040	COG2114	Adenylate cyclase, class 3 (AcyC) (PDB:1AB8)	Signal transduction mechanisms	T	0
AA3	1041	COG1132	ABC-type multidrug transport system, ATPase and permease component (MdlB) (PDB:2HYD)	Defense mechanisms	V	0
AA3	1042	COG0531	Serine transporter YbeC, amino acid:H+ symporter family (PotE) (PDB:3LRB)	Amino acid transport and metabolism	E	4.9e-248
AA3	1043	COG5340	Abortive phage infection protein AbiEi, antitoxin conponent of an AbiEi-AbiEii TA system (AbiEi) (PUBMED:24465005;29518409)	Defense mechanisms	V	3.1e-25
AA3	1044	COG0222	Ribosomal protein L7/L12 (RplL) (PDB:1CTF)	Translation, ribosomal structure and biogenesis	J	1e-46
AA3	1045	COG0244	Ribosomal protein L10 (RplJ) (PDB:5IT8)	Translation, ribosomal structure and biogenesis	J	2.5e-85
AA3	1046	COG0642	Signal transduction histidine kinase (BaeS) (PDB:1JOY)	Signal transduction mechanisms	T	4.7e-252
AA3	1047	COG0745	DNA-binding response regulator, OmpR family, contains REC and winged-helix (wHTH) domain (OmpR) (PDB:1XHF)	Signal transduction mechanisms	T	8.5e-135
AA3	1048	COG1960	Acyl-CoA dehydrogenase related to the alkylation response protein AidB (CaiA) (PDB:1BUC)	Lipid transport and metabolism	I	1.9e-66
AA3	1049	COG2120	N-acetylglucosaminyl deacetylase, LmbE family (LmbE) (PDB:1Q74)	Carbohydrate transport and metabolism	G	2e-262
AA3	1050	COG1215	Glycosyltransferase, catalytic subunit of cellulose synthase and poly-beta-1,6-N-acetylglucosamine synthase (BcsA) (PDB:4HG6)	Cell motility	N	1.8e-137
AA3	1051	COG4591	ABC-type transport system involved in lipoprotein release, permease component LolC (LolE) (PDB:6F49)	Cell wall/membrane/envelope biogenesis	M	1.4e-115
AA3	1052	COG1136	ABC-type lipoprotein export system, ATPase component (LolD) (PDB:5GKO)	Cell wall/membrane/envelope biogenesis	M	1e-117
AA3	1053	COG0823	Periplasmic component TolB of the Tol biopolymer transport system (TolB) (PDB:1C5K)	Intracellular trafficking, secretion, and vesicular transport	U	4e-169
AA3	1054	COG0395	ABC-type glycerol-3-phosphate transport system, permease component (UgpE) (PDB:1VR4)	Carbohydrate transport and metabolism	G	2.8e-150
AA3	1055	COG1175	ABC-type sugar transport system, permease component (UgpA) (PDB:3FH6)	Carbohydrate transport and metabolism	G	6.2e-189
AA3	1057	COG1653	ABC-type glycerol-3-phosphate transport system, periplasmic component (UgpB) (PDB:2Z8D)	Carbohydrate transport and metabolism	G	2.7e-240
AA3	1058	COG0673	Predicted dehydrogenase (MviM) (PDB:3UUW)	General function prediction only	R	2.9e-214
AA3	1059	COG1082	Sugar phosphate isomerase/epimerase (YcjR) (PDB:3KTC) (PUBMED:30742415)	Carbohydrate transport and metabolism	G	1.8e-137
AA3	1060	COG1940	Sugar kinase of the NBD/HSP70 family, may contain an N-terminal HTH domain (NagC) (PDB:1WOQ)	Carbohydrate transport and metabolism	G	1.8e-222
AA3	1061	COG5377	Phage-related protein, predicted endonuclease	Mobilome: prophages, transposons	X	1.1e-14
AA3	1063	COG0081	Ribosomal protein L1 (RplA) (PDB:3J65)	Translation, ribosomal structure and biogenesis	J	9.4e-120
AA3	1064	COG0080	Ribosomal protein L11 (RplK) (PDB:2E34)	Translation, ribosomal structure and biogenesis	J	3.5e-72
AA3	1065	COG0250	Transcription termination/antitermination protein NusG (NusG) (PDB:3EWG) (PUBMED:19500594)	Transcription	K	5.3e-135
AA3	1066	COG0690	Preprotein translocase subunit SecE (SecE) (PDB:5MG3) (PUBMED:29684280)	Intracellular trafficking, secretion, and vesicular transport	U	1.2e-30
AA3	1067	COG0436	Aspartate/methionine/tyrosine aminotransferase (AspB) (PDB:2O0R)	Amino acid transport and metabolism	E	1.5e-219
AA3	1068	COG0812	UDP-N-acetylenolpyruvoylglucosamine reductase (MurB) (PDB:2MBR)	Cell wall/membrane/envelope biogenesis	M	2e-193
AA3	1069	COG2030	Acyl-CoA dehydratase PaaZ (MaoC) (PDB:5ZY8)	Lipid transport and metabolism	I	7.7e-72
AA3	1070	COG2030	Acyl-CoA dehydratase PaaZ (MaoC) (PDB:5ZY8)	Lipid transport and metabolism	I	2.7e-75
AA3	1072	COG0739	Murein DD-endopeptidase MepM and murein hydrolase activator NlpD, contains LysM domain (NlpD) (PDB:2GU1)	Cell wall/membrane/envelope biogenesis	M	4.6e-194
AA3	1073	COG0483	Archaeal fructose-1,6-bisphosphatase or related enzyme, inositol monophosphatase family (SuhB) (PDB:1AWB)	Carbohydrate transport and metabolism	G	6.3e-147
AA3	1074	COG1666	Cyclic di-GMP-binding protein YajQ, UPF0234 family (YajQ) (PDB:1IN0) (PUBMED:25329577)	Signal transduction mechanisms	T	3.2e-82
AA3	1075	COG1502	Phosphatidylserine/phosphatidylglycerophosphate/cardiolipin synthase (Cls) (PDB:1BYR)	Lipid transport and metabolism	I	2.6e-284
AA3	1076	COG3503	Uncharacterized membrane protein, DUF1624 family	Function unknown	S	2.5e-45
AA3	1077	COG0493	NADPH-dependent glutamate synthase beta chain or related oxidoreductase (GltD) (PDB:1H7X)	Amino acid transport and metabolism	E	7.3e-273
AA3	1078	COG0142	Geranylgeranyl pyrophosphate synthase (IspA) (PDB:2AZJ)	Coenzyme transport and metabolism	H	1.4e-194
AA3	1079	COG2226	Ubiquinone/menaquinone biosynthesis C-methylase UbiE/MenG (UbiE) (PDB:4OBW)	Coenzyme transport and metabolism	H	2e-145
AA3	1080	COG1169	Isochorismate synthase EntC (MenF) (PDB:5JXZ)	Coenzyme transport and metabolism	H	2.2e-231
AA3	1081	COG1165	2-succinyl-5-enolpyruvyl-6-hydroxy-3-cyclohexene-1-carboxylate synthase (MenD) (PDB:5Z2P)	Coenzyme transport and metabolism	H	0
AA3	1083	COG1575	1,4-dihydroxy-2-naphthoate polyprenyltransferase (MenA)	Coenzyme transport and metabolism	H	2.1e-152
AA3	1084	COG0318	O-succinylbenzoic acid-CoA ligase MenE or related acyl-CoA synthetase (AMP-forming) (MenE/FadK) (PDB:5EY9) (PUBMED:25151136;27455459)	Lipid transport and metabolism	I	1e-203
AA3	1085	COG0447	1,4-Dihydroxy-2-naphthoyl-CoA synthase (MenB) (PDB:4ELS)	Coenzyme transport and metabolism	H	1.4e-179
AA3	1087	COG4948	L-alanine-DL-glutamate epimerase or related enzyme of enolase superfamily (RspA) (PDB:1BKH)	Cell wall/membrane/envelope biogenesis	M	5.4e-177
AA3	1088	COG0755	ABC-type transport system involved in cytochrome c biogenesis, permease component (CcmC)	Posttranslational modification, protein turnover, chaperones	O	7.7e-179
AA3	1089	COG1333	Cytochrome c biogenesis protein ResB (ResB)	Energy production and conversion	C	4.8e-290
AA3	1090	COG0785	Cytochrome c biogenesis protein CcdA (CcdA) (PDB:5VKV)	Energy production and conversion	C	7.5e-123
AA3	1091	COG1225	Peroxiredoxin (Bcp) (PDB:5IPH)	Posttranslational modification, protein turnover, chaperones	O	5.6e-108
AA3	1092	COG0406	Broad specificity phosphatase PhoE (PhoE) (PDB:1EBB)	Carbohydrate transport and metabolism	G	1.9e-125
AA3	1093	COG0659	Sulfate permease or related transporter, MFS superfamily (SUL1) (PDB:3NY7)	Inorganic ion transport and metabolism	P	1.2e-257
AA3	1094	COG0789	DNA-binding transcriptional regulator, MerR family (SoxR) (PDB:2VZ4)	Transcription	K	1.1e-61
AA3	1097	COG0017	Aspartyl/asparaginyl-tRNA synthetase (AsnS) (PDB:3KFU)	Translation, ribosomal structure and biogenesis	J	4.2e-257
AA3	1099	COG0695	Glutaredoxin (GrxC) (PDB:1AAZ)	Posttranslational modification, protein turnover, chaperones	O	2.1e-16
AA3	1101	COG3311	DNA-binding transcriptional regulator AlpA (AlpA)	Transcription	K	1.2e-27
AA3	1102	COG0640	DNA-binding transcriptional regulator, ArsR family (ArsR) (PDB:3F6V)	Transcription	K	9.9e-90
AA3	1103	COG0168	Trk-type K+ transport system, membrane component (TrkG) (PDB:3PJZ)	Inorganic ion transport and metabolism	P	1.9e-247
AA3	1104	COG0569	Trk/Ktr K+ transport system regulatory component TrkA/KtrA/KtrC, RCK domain (TrkA) (PDB:4XTT) (PUBMED:23815639;25957408;31868587;32095817)	Inorganic ion transport and metabolism	P	1.3e-113
AA3	1105	COG1309	DNA-binding protein, AcrR family, includes nucleoid occlusion protein SlmA (AcrR) (PDB:2QOP)	Transcription	K	1.5e-97
AA3	1106	COG0477	MFS family permease, includes anhydromuropeptide permease AmpG (ProP) (PUBMED:12426329)	Carbohydrate transport and metabolism	G	2.4e-250
AA3	1107	COG0345	Pyrroline-5-carboxylate reductase (ProC) (PDB:3GT0) (PUBMED:22125496;26507882)	Amino acid transport and metabolism	E	9.6e-119
AA3	1108	COG0053	Divalent metal cation (Fe/Co/Zn/Cd) efflux pump (FieF) (PDB:2QFI)	Inorganic ion transport and metabolism	P	9.6e-163
AA3	1110	COG0590	tRNA(Arg) A34 adenosine deaminase TadA (TadA) (PDB:2A8N)	Translation, ribosomal structure and biogenesis	J	1.8e-74
AA3	1111	COG0035	Uracil phosphoribosyltransferase (Upp) (PDB:2EHJ)	Nucleotide transport and metabolism	F	5.4e-114
AA3	1112	COG0745	DNA-binding response regulator, OmpR family, contains REC and winged-helix (wHTH) domain (OmpR) (PDB:1XHF)	Signal transduction mechanisms	T	2.6e-134
AA3	1113	COG1846	DNA-binding transcriptional regulator, MarR family (MarR) (PDB:1JGS)	Transcription	K	1.1e-88
AA3	1114	COG0415	Deoxyribodipyrimidine photolyase (PhrB) (PDB:1TEZ)	Replication, recombination and repair	L	2.8e-277
AA3	1115	COG1680	CubicO group peptidase, beta-lactamase class C family (AmpC) (PDB:1BLS)	Defense mechanisms	V	1.3e-269
AA3	1116	COG0524	Sugar or nucleoside kinase, ribokinase family (RbsK) (PDB:2QCV)	Carbohydrate transport and metabolism	G	2.5e-166
AA3	1117	COG1309	DNA-binding protein, AcrR family, includes nucleoid occlusion protein SlmA (AcrR) (PDB:2QOP)	Transcription	K	5.8e-14
AA3	1118	COG0605	Superoxide dismutase (SodA) (PDB:1AP5)	Inorganic ion transport and metabolism	P	1.5e-116
AA3	1119	COG1853	FMN reductase RutF, DIM6/NTAB family (RutF) (PDB:1EJE)	Energy production and conversion	C	5e-78
AA3	1120	COG2271	Sugar phosphate permease (UhpC) (PDB:1PW4)	Carbohydrate transport and metabolism	G	4.5e-247
AA3	1121	COG1609	DNA-binding transcriptional regulator, LacI/PurR family (PurR) (PDB:1BDH)	Transcription	K	2.2e-189
AA3	1122	COG0667	Pyridoxal reductase PdxI or related oxidoreductase, aldo/keto reductase family (PdxI) (PDB:1LQA) (PUBMED:32253339)	Coenzyme transport and metabolism	H	0
AA3	1123	COG1653	ABC-type glycerol-3-phosphate transport system, periplasmic component (UgpB) (PDB:2Z8D)	Carbohydrate transport and metabolism	G	1.7e-258
AA3	1124	COG1175	ABC-type sugar transport system, permease component (UgpA) (PDB:3FH6)	Carbohydrate transport and metabolism	G	1.6e-192
AA3	1125	COG0395	ABC-type glycerol-3-phosphate transport system, permease component (UgpE) (PDB:1VR4)	Carbohydrate transport and metabolism	G	5.9e-162
AA3	1126	COG1309	DNA-binding protein, AcrR family, includes nucleoid occlusion protein SlmA (AcrR) (PDB:2QOP)	Transcription	K	1.7e-95
AA3	1128	COG0054	6,7-dimethyl-8-ribityllumazine synthase (Riboflavin synthase beta chain) (RibE) (PDB:1C2Y)	Coenzyme transport and metabolism	H	1.3e-80
AA3	1129	COG0108	3,4-dihydroxy-2-butanone 4-phosphate synthase (RibB) (PDB:1G57)	Coenzyme transport and metabolism	H	2.7e-116
AA3	1130	COG0307	Riboflavin synthase alpha chain (RibC) (PDB:1I8D)	Coenzyme transport and metabolism	H	5.4e-106
AA3	1131	COG2898	Lysylphosphatidylglycerol synthetase MprF, lysyl-tRNA-binding C-terminal domain (MprF2) (PDB:5VRV) (PUBMED:14702396;30563904)	Lipid transport and metabolism	I	0
AA3	1132	COG2382	Enterochelin esterase or related enzyme (Fes) (PDB:2B20)	Inorganic ion transport and metabolism	P	2.6e-251
AA3	1135	COG2153	Predicted N-acyltransferase, GNAT family (ElaA) (PDB:1XEB)	General function prediction only	R	3.4e-75
AA3	1136	COG1522	DNA-binding transcriptional regulator, Lrp family (Lrp) (PDB:1I1G)	Transcription	K	1.3e-92
AA3	1137	COG1309	DNA-binding protein, AcrR family, includes nucleoid occlusion protein SlmA (AcrR) (PDB:2QOP)	Transcription	K	6.1e-99
AA3	1138	COG2814	Predicted arabinose efflux permease AraJ, MFS family (AraJ) (PDB:4LDS)	Carbohydrate transport and metabolism	G	4.6e-249
AA3	1142	COG0583	DNA-binding transcriptional regulator, LysR family (LysR) (PDB:2FYI)	Transcription	K	1.8e-111
AA3	1143	COG4977	Transcriptional regulator GlxA, contains an amidase domain and an AraC-type DNA-binding HTH domain (GlxA)	Transcription	K	1e-141
AA3	1144	COG2818	3-methyladenine DNA glycosylase Tag (Tag) (PDB:1LMZ)	Replication, recombination and repair	L	2e-113
AA3	1145	COG3607	Lactoylglutathione lyase-related enzyme, vicinal oxygen chelate (VOC) family	General function prediction only	R	1e-73
AA3	1147	COG0591	Na+/proline symporter (PutP) (PDB:5NVA)	Amino acid transport and metabolism	E	3.1e-310
AA3	1148	COG0757	3-dehydroquinate dehydratase (AroQ) (PDB:1D0I)	Amino acid transport and metabolism	E	2.6e-78
AA3	1149	COG0673	Predicted dehydrogenase (MviM) (PDB:3UUW)	General function prediction only	R	3.6e-195
AA3	1150	COG0431	NAD(P)H-dependent FMN reductase (SsuE) (PDB:6DQI)	Energy production and conversion	C	2.4e-109
AA3	1151	COG4127	Predicted restriction endonuclease, Mrr-cat superfamily	General function prediction only	R	2.3e-40
AA3	1154	COG1104	Cysteine desulfurase/Cysteine sulfinate desulfinase IscS or related enzyme, NifS family (NifS) (PDB:4IXO) (PUBMED:22773787;25825430)	Amino acid transport and metabolism	E	9.2e-205
AA3	1155	COG0157	Nicotinate-nucleotide pyrophosphorylase (NadC) (PDB:1O4U)	Coenzyme transport and metabolism	H	4.4e-154
AA3	1156	COG0029	Aspartate oxidase (NadB) (PDB:1KNP)	Coenzyme transport and metabolism	H	8.3e-300
AA3	1157	COG0379	Quinolinate synthase (NadA) (PDB:4HHE) (PUBMED:24498065)	Coenzyme transport and metabolism	H	7.5e-248
AA3	1158	COG1051	ADP-ribose pyrophosphatase YjhB, NUDIX family (YjhB) (PDB:3GZ5)	Nucleotide transport and metabolism	F	4e-137
AA3	1159	COG1254	Acylphosphatase (AcyP) (PDB:1APS)	Energy production and conversion	C	4.2e-44
AA3	1160	COG2814	Predicted arabinose efflux permease AraJ, MFS family (AraJ) (PDB:4LDS)	Carbohydrate transport and metabolism	G	1.6e-254
AA3	1161	COG0277	FAD/FMN-containing lactate dehydrogenase/glycolate oxidase (GlcD) (PDB:1AHU)	Energy production and conversion	C	7.6e-245
AA3	1162	COG1514	RNA 2',3'-cyclic phosphodiesterase (2'-5' RNA ligase) (ThpR) (PDB:1IUH) (PUBMED:25239919)	Translation, ribosomal structure and biogenesis	J	5.7e-31
AA3	1163	COG1464	ABC-type metal ion transport system, periplasmic component/surface antigen (NlpA) (PDB:1P99)	Inorganic ion transport and metabolism	P	3.1e-153
AA3	1164	COG1135	ABC-type methionine transport system, ATPase component (AbcC) (PDB:6CVL)	Amino acid transport and metabolism	E	9.7e-185
AA3	1165	COG2011	ABC-type methionine transport system, permease component (MetP) (PDB:6CVL)	Amino acid transport and metabolism	E	1.1e-85
AA3	1166	COG3021	Uncharacterized conserved protein YafD, endonuclease/exonuclease/phosphatase (EEP) superfamily (YafD)	General function prediction only	R	2.3e-143
AA3	1167	COG2814	Predicted arabinose efflux permease AraJ, MFS family (AraJ) (PDB:4LDS)	Carbohydrate transport and metabolism	G	2.7e-243
AA3	1168	COG3616	D-serine deaminase, pyridoxal phosphate-dependent (Dsd1) (PDB:3ANU)	Amino acid transport and metabolism	E	1.2e-85
AA3	1169	COG1414	DNA-binding transcriptional regulator, IclR family (IclR) (PDB:1MKM)	Transcription	K	3.6e-153
AA3	1170	COG0524	Sugar or nucleoside kinase, ribokinase family (RbsK) (PDB:2QCV)	Carbohydrate transport and metabolism	G	2.9e-178
AA3	1171	COG0800	2-keto-3-deoxy-6-phosphogluconate aldolase (Eda) (PDB:2V81)	Carbohydrate transport and metabolism	G	4.2e-117
AA3	1172	COG3653	N-acyl-D-aspartate/D-glutamate deacylase	Secondary metabolites biosynthesis, transport and catabolism	Q	7.6e-298
AA3	1173	COG0251	Enamine deaminase RidA, house cleaning of reactive enamine intermediates, YjgF/YER057c/UK114 family (RidA) (PDB:1J7H) (PUBMED:22094463;32205462)	Defense mechanisms	V	3.7e-68
AA3	1174	COG5542	Mannosyltransferase related to Gpi18	Carbohydrate transport and metabolism	G	8.4e-10
AA3	1175	COG3871	General stress protein 26 (function unknown) (YzzA) (PDB:2I02)	Function unknown	S	5.5e-90
AA3	1177	COG2141	Flavin-dependent oxidoreductase, luciferase family (includes alkanesulfonate monooxygenase SsuD and methylene tetrahydromethanopterin reductase) (SsuD) (PDB:1BRL)	Coenzyme transport and metabolism	H	1.5e-175
AA3	1178	COG1028	NAD(P)-dependent dehydrogenase, short-chain alcohol dehydrogenase family (FabG) (PDB:6L1H)	Lipid transport and metabolism	I	6.8e-142
AA3	1179	COG2755	Lysophospholipase L1 or related esterase. Includes spore coat protein LipC/YcsK (TesA) (PDB:1BWP)	Cell cycle control, cell division, chromosome partitioning	D	3.8e-124
AA3	1180	COG3332	Uncharacterized stress-responsive protein, TANGO2 (Transport and Golgi organisation 2) family, contains NRDE motif (Tango2) (PUBMED:26631869)	General function prediction only	R	1.5e-153
AA3	1181	COG0452	Phosphopantothenoylcysteine synthetase/decarboxylase CoaBC (CoaBC) (PDB:3QJG)	Coenzyme transport and metabolism	H	3e-220
AA3	1182	COG4270	Uncharacterized membrane protein	Function unknown	S	8.5e-65
AA3	1183	COG3361	Uncharacterized conserved protein YqjF, DUF2071 family (YqjF)	Function unknown	S	1.1e-151
AA3	1184	COG5579	Uncharacterized conserved protein, DUF1810 family (Mll0975) (PDB:2JEK) (PUBMED:17142896)	Function unknown	S	3.6e-77
AA3	1185	COG1802	DNA-binding transcriptional regulator, GntR family (GntR) (PDB:3FMS)	Transcription	K	5.8e-119
AA3	1186	COG1846	DNA-binding transcriptional regulator, MarR family (MarR) (PDB:1JGS)	Transcription	K	3.6e-75
AA3	1187	COG3583	Uncharacterized conserved protein YabE, contains G5 and tandem DUF348 domains (YabE) (PDB:5E27)	Function unknown	S	1.2e-31
AA3	1188	COG4292	Low temperature requirement protein LtrA (function unknown) (LtrA) (PUBMED:8534098;24422886)	Function unknown	S	2.8e-185
AA3	1190	COG1302	Uncharacterized conserved protein YloU, alkaline shock protein (Asp23) family (YloU)	Function unknown	S	2.9e-36
AA3	1191	COG1595	DNA-directed RNA polymerase specialized sigma subunit, sigma24 family (RpoE) (PDB:2Q1Z)	Transcription	K	2.1e-98
AA3	1193	COG2258	N-hydroxylaminopurine reductase YiiM, contains MOSC domain (YiiM) (PDB:1O65) (PUBMED:18312271;29459651)	Nucleotide transport and metabolism	F	4.6e-124
AA3	1194	COG2315	Predicted DNA-binding protein with double-wing structural motif, MmcQ/YjbR family (MmcQ) (PDB:2A1V) (PUBMED:17266124)	Transcription	K	5e-70
AA3	1196	COG1045	Serine acetyltransferase (CysE) (PDB:1T3D)	Amino acid transport and metabolism	E	1.3e-98
AA3	1197	COG0031	Cysteine synthase (CysK) (PDB:1FCJ)	Amino acid transport and metabolism	E	3.3e-168
AA3	1198	COG4312	Predicted dithiol-disulfide oxidoreductase, DUF899 family	General function prediction only	R	2.9e-134
AA3	1199	COG2355	Zn-dependent dipeptidase, microsomal dipeptidase homolog (PDB:1ITQ) (PUBMED:14499931)	Posttranslational modification, protein turnover, chaperones	O	1.8e-199
AA3	1200	COG1670	Protein N-acetyltransferase, RimJ/RimL family (RimL) (PDB:1S7F)	Translation, ribosomal structure and biogenesis	J	9e-108
AA3	1201	COG4276	Ligand-binding SRPBCC domain (SRPBCC)	General function prediction only	R	2.4e-88
AA3	1202	COG1737	DNA-binding transcriptional regulator, MurR/RpiR family, contains HTH and SIS domains (RpiR) (PDB:2O3F)	Transcription	K	8.7e-144
AA3	1203	COG0624	Acetylornithine deacetylase/Succinyl-diaminopimelate desuccinylase or related deacylase (ArgE) (PDB:1CG2)	Amino acid transport and metabolism	E	1.2e-234
AA3	1204	COG0075	Archaeal aspartate aminotransferase or a related aminotransferase, includes purine catabolism protein PucG (PucG) (PDB:3NNK)	Amino acid transport and metabolism	E	1.1e-235
AA3	1205	COG0044	Dihydroorotase or related cyclic amidohydrolase (AllB) (PDB:1J79)	Nucleotide transport and metabolism	F	1.9e-279
AA3	1206	COG4126	Asp/Glu/hydantoin racemase (Dcg1)	Amino acid transport and metabolism	E	1.4e-132
AA3	1207	COG1953	Cytosine/uracil/thiamine/allantoin permease (FUI1) (PDB:2JLN)	Nucleotide transport and metabolism	F	5.5e-293
AA3	1208	COG0346	Catechol 2,3-dioxygenase or related enzyme, vicinal oxygen chelate (VOC) family (GloA) (PDB:3R4Q) (PUBMED:11830595)	Secondary metabolites biosynthesis, transport and catabolism	Q	1.1e-46
AA3	1209	COG2141	Flavin-dependent oxidoreductase, luciferase family (includes alkanesulfonate monooxygenase SsuD and methylene tetrahydromethanopterin reductase) (SsuD) (PDB:1BRL)	Coenzyme transport and metabolism	H	3.7e-264
AA3	1210	COG0822	Fe-S cluster assembly scaffold protein IscU, NifU family (IscU) (PDB:1Q48)	Posttranslational modification, protein turnover, chaperones	O	4e-79
AA3	1211	COG0520	Selenocysteine lyase/Cysteine desulfurase (CsdA) (PDB:4LW2)	Amino acid transport and metabolism	E	2.6e-243
AA3	1214	COG0038	H+/Cl- antiporter ClcA (ClcA) (PDB:1KPK)	Inorganic ion transport and metabolism	P	4.4e-219
AA3	1215	COG3809	Predicted nucleic acid-binding protein, contains Zn-finger domain (PUBMED:22120742)	General function prediction only	R	4.6e-64
AA3	1216	COG0598	Mg2+ and Co2+ transporter CorA (CorA) (PDB:2BBH)	Inorganic ion transport and metabolism	P	4.8e-186
AA3	1218	COG0686	Alanine dehydrogenase (includes sporulation protein SpoVN) (Ald) (PDB:2EEZ)	Amino acid transport and metabolism	E	3.3e-199
AA3	1219	COG0277	FAD/FMN-containing lactate dehydrogenase/glycolate oxidase (GlcD) (PDB:1AHU)	Energy production and conversion	C	4.3e-257
AA3	1220	COG4977	Transcriptional regulator GlxA, contains an amidase domain and an AraC-type DNA-binding HTH domain (GlxA)	Transcription	K	1.4e-169
AA3	1221	COG2390	DNA-binding transcriptional regulator LsrR, DeoR family (DeoR) (PDB:2GNP) (PUBMED:23974133;24893262)	Transcription	K	1.5e-171
AA3	1222	COG0578	Glycerol-3-phosphate dehydrogenase (GlpA) (PDB:2RGH)	Energy production and conversion	C	0
AA3	1223	COG0406	Broad specificity phosphatase PhoE (PhoE) (PDB:1EBB)	Carbohydrate transport and metabolism	G	4.8e-121
AA3	1224	COG0257	Ribosomal protein L36 (RpmJ) (PDB:1DFE) (PUBMED:21627333)	Translation, ribosomal structure and biogenesis	J	9e-10
AA3	1225	COG0523	Zinc metallochaperone YeiR/ZagA and related GTPases, G3E family (YejR) (PDB:1NIJ) (PUBMED:19822009;31132310)	General function prediction only	R	2.9e-189
AA3	1226	COG2223	Nitrate/nitrite transporter NarK (NarK) (PDB:4JR9)	Inorganic ion transport and metabolism	P	8.4e-278
AA3	1228	COG2390	DNA-binding transcriptional regulator LsrR, DeoR family (DeoR) (PDB:2GNP) (PUBMED:23974133;24893262)	Transcription	K	2.2e-151
AA3	1229	COG1028	NAD(P)-dependent dehydrogenase, short-chain alcohol dehydrogenase family (FabG) (PDB:6L1H)	Lipid transport and metabolism	I	3.7e-150
AA3	1230	COG1063	Threonine dehydrogenase or related Zn-dependent dehydrogenase (Tdh) (PDB:4A2C)	Amino acid transport and metabolism	E	2.4e-213
AA3	1231	COG2223	Nitrate/nitrite transporter NarK (NarK) (PDB:4JR9)	Inorganic ion transport and metabolism	P	2.1e-232
AA3	1232	COG2376	Dihydroxyacetone kinase (DAK1) (PDB:1UN8)	Carbohydrate transport and metabolism	G	1.5e-310
AA3	1233	COG0698	Ribose 5-phosphate isomerase RpiB (RpiB) (PDB:1NN4)	Carbohydrate transport and metabolism	G	4.9e-83
AA3	1234	COG1070	Sugar (pentulose or hexulose) kinase (XylB) (PDB:4C23)	Carbohydrate transport and metabolism	G	1.1e-287
AA3	1235	COG2834	Outer membrane lipoprotein-sorting protein (LolA) (PDB:1IWL)	Cell wall/membrane/envelope biogenesis	M	1e-189
AA3	1236	COG1131	ABC-type multidrug transport system, ATPase component (CcmA) (PDB:5DO7)	Defense mechanisms	V	6.4e-175
AA3	1237	COG1277	ABC-type transport system involved in multi-copper enzyme maturation, permease component (NosY)	Posttranslational modification, protein turnover, chaperones	O	1.7e-142
AA3	1238	COG0604	NADPH:quinone reductase or related Zn-dependent oxidoreductase (Qor) (PDB:2VCY)	Energy production and conversion	C	2.7e-192
AA3	1239	COG1409	3',5'-cyclic AMP phosphodiesterase CpdA (CpdA) (PDB:2ZO9)	Signal transduction mechanisms	T	1.3e-172
AA3	1241	COG3254	L-rhamnose mutarotase (RhaM) (PDB:1X8D)	Cell wall/membrane/envelope biogenesis	M	2.5e-57
AA3	1242	COG2814	Predicted arabinose efflux permease AraJ, MFS family (AraJ) (PDB:4LDS)	Carbohydrate transport and metabolism	G	3e-234
AA3	1243	COG1609	DNA-binding transcriptional regulator, LacI/PurR family (PurR) (PDB:1BDH)	Transcription	K	3.2e-177
AA3	1244	COG1609	DNA-binding transcriptional regulator, LacI/PurR family (PurR) (PDB:1BDH)	Transcription	K	4.5e-199
AA3	1245	COG1653	ABC-type glycerol-3-phosphate transport system, periplasmic component (UgpB) (PDB:2Z8D)	Carbohydrate transport and metabolism	G	2.8e-253
AA3	1246	COG1175	ABC-type sugar transport system, permease component (UgpA) (PDB:3FH6)	Carbohydrate transport and metabolism	G	6.5e-156
AA3	1247	COG0395	ABC-type glycerol-3-phosphate transport system, permease component (UgpE) (PDB:1VR4)	Carbohydrate transport and metabolism	G	1.9e-146
AA3	1248	COG3408	Glycogen debranching enzyme (alpha-1,6-glucosidase) (GDB1) (PDB:5D06)	Carbohydrate transport and metabolism	G	2.3e-194
AA3	1249	COG4952	L-rhamnose isomerase (PDB:3M0Y)	Cell wall/membrane/envelope biogenesis	M	8.5e-230
AA3	1250	COG1028	NAD(P)-dependent dehydrogenase, short-chain alcohol dehydrogenase family (FabG) (PDB:6L1H)	Lipid transport and metabolism	I	0
AA3	1251	COG1070	Sugar (pentulose or hexulose) kinase (XylB) (PDB:4C23)	Carbohydrate transport and metabolism	G	5.8e-159
AA3	1252	COG1304	FMN-dependent dehydrogenase, includes L-lactate dehydrogenase and type II isopentenyl diphosphate isomerase (LldD) (PDB:6AI7)	Energy production and conversion	C	3.1e-228
AA3	1253	COG4934	Serine protease, subtilase family (PDB:1T1E)	Posttranslational modification, protein turnover, chaperones	O	3.1e-15
AA3	1256	COG2227	2-polyprenyl-3-methyl-5-hydroxy-6-metoxy-1,4-benzoquinol methylase (UbiG) (PDB:1BHJ)	Coenzyme transport and metabolism	H	2.5e-113
AA3	1257	COG1940	Sugar kinase of the NBD/HSP70 family, may contain an N-terminal HTH domain (NagC) (PDB:1WOQ)	Carbohydrate transport and metabolism	G	1.5e-210
AA3	1258	COG1653	ABC-type glycerol-3-phosphate transport system, periplasmic component (UgpB) (PDB:2Z8D)	Carbohydrate transport and metabolism	G	1.3e-252
AA3	1259	COG1175	ABC-type sugar transport system, permease component (UgpA) (PDB:3FH6)	Carbohydrate transport and metabolism	G	6.4e-151
AA3	1260	COG0395	ABC-type glycerol-3-phosphate transport system, permease component (UgpE) (PDB:1VR4)	Carbohydrate transport and metabolism	G	9.8e-165
AA3	1261	COG0366	Glycosidase/amylase (phosphorylase) (AmyA) (PDB:2P67) (PUBMED:29684280)	Carbohydrate transport and metabolism	G	0
AA3	1262	COG4152	ABC-type uncharacterized transport system, ATPase component (YhaQ)	General function prediction only	R	1.5e-173
AA3	1263	COG1668	ABC-type Na+ efflux pump, permease component NatB (NatB)	Energy production and conversion	C	7e-211
AA3	1264	COG1309	DNA-binding protein, AcrR family, includes nucleoid occlusion protein SlmA (AcrR) (PDB:2QOP)	Transcription	K	1.7e-22
AA3	1265	COG3201	Nicotinamide riboside transporter PnuC (PnuC) (PDB:4QTN)	Coenzyme transport and metabolism	H	2.4e-128
AA3	1269	COG0681	Signal peptidase I (LepB) (PDB:1B12) (PUBMED:1925027)	Intracellular trafficking, secretion, and vesicular transport	U	1.3e-27
AA3	1271	COG0604	NADPH:quinone reductase or related Zn-dependent oxidoreductase (Qor) (PDB:2VCY)	Energy production and conversion	C	1.4e-160
AA3	1272	COG0456	Ribosomal protein S18 acetylase RimI and related acetyltransferases (RimI) (PDB:1GHE)	Translation, ribosomal structure and biogenesis	J	3.2e-12
AA3	1273	COG4977	Transcriptional regulator GlxA, contains an amidase domain and an AraC-type DNA-binding HTH domain (GlxA)	Transcription	K	4.5e-56
AA3	1274	COG4977	Transcriptional regulator GlxA, contains an amidase domain and an AraC-type DNA-binding HTH domain (GlxA)	Transcription	K	4.5e-62
AA3	1275	COG2814	Predicted arabinose efflux permease AraJ, MFS family (AraJ) (PDB:4LDS)	Carbohydrate transport and metabolism	G	2.5e-208
AA3	1276	COG2320	GrpB domain, predicted nucleotidyltransferase, UPF0157 family (GrpB) (PDB:6N39)	General function prediction only	R	4.7e-95
AA3	1277	COG1246	N-acetylglutamate synthase or related acetyltransferase, GNAT family (ArgA) (PDB:2R98)	Amino acid transport and metabolism	E	1.7e-269
AA3	1278	COG0604	NADPH:quinone reductase or related Zn-dependent oxidoreductase (Qor) (PDB:2VCY)	Energy production and conversion	C	7.1e-163
AA3	1279	COG1846	DNA-binding transcriptional regulator, MarR family (MarR) (PDB:1JGS)	Transcription	K	2.4e-85
AA3	1280	COG4552	Predicted acetyltransferase (Eis) (PDB:2HV2)	General function prediction only	R	5.2e-252
AA3	1281	COG1694	NTP pyrophosphatase, house-cleaning of non-canonical NTPs (MazG) (PDB:1VMG)	Defense mechanisms	V	3.5e-56
AA3	1282	COG3860	Uncharacterized conserved protein, DUF2087 family	Function unknown	S	1e-19
AA3	1284	COG0601	ABC-type dipeptide/oligopeptide/nickel transport system, permease component (DppB)	Amino acid transport and metabolism	E	1.6e-176
AA3	1285	COG1173	ABC-type dipeptide/oligopeptide/nickel transport system, permease component (DppC)	Amino acid transport and metabolism	E	9.4e-147
AA3	1286	COG1123	ABC-type glutathione transport system ATPase component, contains duplicated ATPase domain (GsiA)	Posttranslational modification, protein turnover, chaperones	O	0
AA3	1287	COG0747	ABC-type transport system, periplasmic component (DdpA) (PDB:3RQT)	Amino acid transport and metabolism	E	4e-297
AA3	1289	COG0277	FAD/FMN-containing lactate dehydrogenase/glycolate oxidase (GlcD) (PDB:1AHU)	Energy production and conversion	C	6.8e-233
AA3	1290	COG2160	L-arabinose isomerase (AraA) (PDB:2AJT)	Carbohydrate transport and metabolism	G	4.1e-293
AA3	1291	COG0235	5-methylthioribulose/5-deoxyribulose/Fuculose 1-phosphate aldolase (methionine salvage, sugar degradation) (AraD) (PDB:1FUA) (PUBMED:31950558)	Amino acid transport and metabolism	E	4.4e-133
AA3	1292	COG1070	Sugar (pentulose or hexulose) kinase (XylB) (PDB:4C23)	Carbohydrate transport and metabolism	G	3e-212
AA3	1293	COG1609	DNA-binding transcriptional regulator, LacI/PurR family (PurR) (PDB:1BDH)	Transcription	K	2e-179
AA3	1294	COG3533	Beta-L-arabinofuranosidase, GH127 family (HybA1) (PDB:3WKW) (PUBMED:24385433)	Carbohydrate transport and metabolism	G	0
AA3	1295	COG1653	ABC-type glycerol-3-phosphate transport system, periplasmic component (UgpB) (PDB:2Z8D)	Carbohydrate transport and metabolism	G	8.8e-252
AA3	1296	COG1175	ABC-type sugar transport system, permease component (UgpA) (PDB:3FH6)	Carbohydrate transport and metabolism	G	1.1e-169
AA3	1297	COG0395	ABC-type glycerol-3-phosphate transport system, permease component (UgpE) (PDB:1VR4)	Carbohydrate transport and metabolism	G	1.7e-159
AA3	1298	COG1609	DNA-binding transcriptional regulator, LacI/PurR family (PurR) (PDB:1BDH)	Transcription	K	6.8e-186
AA3	1299	COG4213	ABC-type xylose transport system, periplasmic component (XylF) (PDB:4YWH)	Carbohydrate transport and metabolism	G	6.3e-206
AA3	1300	COG1129	ABC-type sugar transport system, ATPase component (MglA)	Carbohydrate transport and metabolism	G	2.5e-293
AA3	1301	COG4214	ABC-type xylose transport system, permease component (XylH)	Carbohydrate transport and metabolism	G	2.4e-187
AA3	1302	COG0366	Glycosidase/amylase (phosphorylase) (AmyA) (PDB:2P67) (PUBMED:29684280)	Carbohydrate transport and metabolism	G	8.1e-258
AA3	1303	COG4338	Uncharacterized conserved protein, DUF2256 family	Function unknown	S	2.7e-34
AA3	1304	COG0451	Nucleoside-diphosphate-sugar epimerase (WcaG) (PDB:2X4G)	Cell wall/membrane/envelope biogenesis	M	8e-214
AA3	1306	COG1309	DNA-binding protein, AcrR family, includes nucleoid occlusion protein SlmA (AcrR) (PDB:2QOP)	Transcription	K	1.1e-120
AA3	1307	COG1533	DNA repair photolyase (SplB)	Replication, recombination and repair	L	2.4e-207
AA3	1308	COG0823	Periplasmic component TolB of the Tol biopolymer transport system (TolB) (PDB:1C5K)	Intracellular trafficking, secretion, and vesicular transport	U	1.5e-13
AA3	1310	COG1874	Beta-galactosidase GanA (GanA) (PDB:1KWG)	Carbohydrate transport and metabolism	G	0
AA3	1311	COG1653	ABC-type glycerol-3-phosphate transport system, periplasmic component (UgpB) (PDB:2Z8D)	Carbohydrate transport and metabolism	G	6.9e-244
AA3	1312	COG0395	ABC-type glycerol-3-phosphate transport system, permease component (UgpE) (PDB:1VR4)	Carbohydrate transport and metabolism	G	7.6e-147
AA3	1313	COG1175	ABC-type sugar transport system, permease component (UgpA) (PDB:3FH6)	Carbohydrate transport and metabolism	G	4.9e-172
AA3	1314	COG1609	DNA-binding transcriptional regulator, LacI/PurR family (PurR) (PDB:1BDH)	Transcription	K	1e-181
AA3	1316	COG3534	Alpha-L-arabinofuranosidase (AbfA) (PDB:1PZ2)	Carbohydrate transport and metabolism	G	1.4e-296
AA3	1317	COG1653	ABC-type glycerol-3-phosphate transport system, periplasmic component (UgpB) (PDB:2Z8D)	Carbohydrate transport and metabolism	G	1.2e-259
AA3	1318	COG1175	ABC-type sugar transport system, permease component (UgpA) (PDB:3FH6)	Carbohydrate transport and metabolism	G	1e-164
AA3	1319	COG0395	ABC-type glycerol-3-phosphate transport system, permease component (UgpE) (PDB:1VR4)	Carbohydrate transport and metabolism	G	4.7e-151
AA3	1320	COG2375	NADPH-dependent ferric siderophore reductase, contains FAD-binding and SIP domains (ViuB) (PDB:2GPJ)	Inorganic ion transport and metabolism	P	1.5e-159
AA3	1321	COG0609	ABC-type Fe3+-siderophore transport system, permease component (FepD) (PDB:2NQ2)	Inorganic ion transport and metabolism	P	1.5e-175
AA3	1322	COG4779	ABC-type enterobactin transport system, permease component (FepG)	Inorganic ion transport and metabolism	P	4.7e-169
AA3	1323	COG1120	ABC-type cobalamin/Fe3+-siderophores transport system, ATPase component (FepC) (PDB:2NQ2)	Inorganic ion transport and metabolism	P	8.4e-155
AA3	1324	COG0614	ABC-type Fe3+-hydroxamate transport system, periplasmic component (FepB) (PDB:1ESZ)	Inorganic ion transport and metabolism	P	3.2e-180
AA3	1325	COG0744	Penicillin-binding protein 1B/1F, peptidoglycan transglycosylase/transpeptidase (MrcB) (PDB:3FWL)	Cell wall/membrane/envelope biogenesis	M	0
AA3	1326	COG2197	DNA-binding response regulator, NarL/FixJ family, contains REC and HTH domains (CitB) (PDB:1A04)	Signal transduction mechanisms	T	1.1e-114
AA3	1327	COG4585	Signal transduction histidine kinase ComP (ComP) (PDB:4GT8)	Signal transduction mechanisms	T	1.9e-230
AA3	1329	COG1131	ABC-type multidrug transport system, ATPase component (CcmA) (PDB:5DO7)	Defense mechanisms	V	3.5e-162
AA3	1330	COG2267	Lysophospholipase, alpha-beta hydrolase superfamily (PldB) (PDB:5O7G)	Lipid transport and metabolism	I	1.5e-195
AA3	1331	COG0346	Catechol 2,3-dioxygenase or related enzyme, vicinal oxygen chelate (VOC) family (GloA) (PDB:3R4Q) (PUBMED:11830595)	Secondary metabolites biosynthesis, transport and catabolism	Q	3.2e-45
AA3	1332	COG1670	Protein N-acetyltransferase, RimJ/RimL family (RimL) (PDB:1S7F)	Translation, ribosomal structure and biogenesis	J	2.6e-107
AA3	1334	COG0346	Catechol 2,3-dioxygenase or related enzyme, vicinal oxygen chelate (VOC) family (GloA) (PDB:3R4Q) (PUBMED:11830595)	Secondary metabolites biosynthesis, transport and catabolism	Q	7.9e-68
AA3	1335	COG3324	Lactoylglutathione lyase-related enzyme, vicinal oxygen chelate (VOC) family (VOC) (PDB:3OXH) (PUBMED:31710815)	General function prediction only	R	9.7e-63
AA3	1336	COG2378	Predicted DNA-binding transcriptional regulator YobV, contains HTH and WYL domains (YobV)	Transcription	K	3.7e-124
AA3	1337	COG0246	Mannitol-1-phosphate/altronate dehydrogenases (MtlD) (PDB:1LJ8)	Carbohydrate transport and metabolism	G	1.4e-290
AA3	1338	COG1309	DNA-binding protein, AcrR family, includes nucleoid occlusion protein SlmA (AcrR) (PDB:2QOP)	Transcription	K	1.6e-113
AA3	1339	COG2409	Predicted lipid transporter YdfJ, MMPL/SSD domain, RND superfamily (YdfJ) (PUBMED:10694977;15941986)	General function prediction only	R	0
AA3	1340	COG1846	DNA-binding transcriptional regulator, MarR family (MarR) (PDB:1JGS)	Transcription	K	8.6e-74
AA3	1342	COG1902	2,4-dienoyl-CoA reductase or related NADH-dependent reductase, Old Yellow Enzyme (OYE) family (FadH) (PDB:1BWK)	Energy production and conversion	C	1e-208
AA3	1343	COG2068	CTP:molybdopterin cytidylyltransferase MocA (MocA) (PDB:2WAW)	Coenzyme transport and metabolism	H	2.1e-99
AA3	1344	COG3648	Uricase (urate oxidase) (UriC)	Secondary metabolites biosynthesis, transport and catabolism	Q	2.5e-179
AA3	1345	COG1319	Aldehyde, CO, or xanthine dehydrogenase, FAD-binding subunit (CutB) (PDB:5Y6Q)	Energy production and conversion	C	8.2e-155
AA3	1346	COG1529	Aldehyde, CO or xanthine dehydrogenase, Mo-binding subunit (CoxL) (PDB:1DGJ) (PUBMED:10095793)	Energy production and conversion	C	0
AA3	1347	COG1975	Molybdoenzyme maturation factor PaoD (Mo cofactor insertion), XdhC/CoxF family (XdhC) (PDB:2WE7) (PUBMED:24498065)	Posttranslational modification, protein turnover, chaperones	O	9.9e-179
AA3	1348	COG0402	Cytosine/adenosine deaminase or related metal-dependent hydrolase (SsnA) (PDB:3O7U)	Nucleotide transport and metabolism	F	3.2e-241
AA3	1349	COG0402	Cytosine/adenosine deaminase or related metal-dependent hydrolase (SsnA) (PDB:3O7U)	Nucleotide transport and metabolism	F	1.4e-263
AA3	1350	COG0633	Ferredoxin (Fdx) (PDB:1KRH)	Energy production and conversion	C	8.6e-180
AA3	1351	COG1396	Transcriptional regulator, contains XRE-family HTH domain (HipB) (PDB:1ADR)	Transcription	K	2e-113
AA3	1352	COG0402	Cytosine/adenosine deaminase or related metal-dependent hydrolase (SsnA) (PDB:3O7U)	Nucleotide transport and metabolism	F	3.5e-229
AA3	1353	COG1116	ABC-type nitrate/sulfonate/bicarbonate transport system, ATPase component (TauB)	Inorganic ion transport and metabolism	P	2.8e-128
AA3	1354	COG0600	ABC-type nitrate/sulfonate/bicarbonate transport system, permease component (TauC)	Inorganic ion transport and metabolism	P	4.3e-154
AA3	1355	COG0715	ABC-type nitrate/sulfonate/bicarbonate transport system, periplasmic component (TauA) (PDB:2X26)	Inorganic ion transport and metabolism	P	5.2e-102
AA3	1356	COG0277	FAD/FMN-containing lactate dehydrogenase/glycolate oxidase (GlcD) (PDB:1AHU)	Energy production and conversion	C	6.2e-256
AA3	1357	COG1402	Creatinine amidohydrolase/Fe(II)-dependent FAPy formamide hydrolase (riboflavin and F420 biosynthesis) (ArfB) (PDB:1J2T)	Coenzyme transport and metabolism	H	7.8e-153
AA3	1358	COG0259	Pyridoxine/pyridoxamine 5'-phosphate oxidase (PdxH) (PDB:1CI0)	Coenzyme transport and metabolism	H	7e-93
AA3	1359	COG0463	Glycosyltransferase involved in cell wall bisynthesis (WcaA) (PDB:5MLZ)	Cell wall/membrane/envelope biogenesis	M	0
AA3	1360	COG4421	Capsular polysaccharide biosynthesis protein	Cell wall/membrane/envelope biogenesis	M	0
AA3	1364	COG0412	Dienelactone hydrolase (DLH) (PDB:4ZV9)	Secondary metabolites biosynthesis, transport and catabolism	Q	4.9e-149
AA3	1365	COG0364	Glucose-6-phosphate 1-dehydrogenase (Zwf) (PDB:5B7W) (PUBMED:18950999)	Carbohydrate transport and metabolism	G	1.9e-271
AA3	1366	COG0673	Predicted dehydrogenase (MviM) (PDB:3UUW)	General function prediction only	R	1.4e-219
AA3	1367	COG1082	Sugar phosphate isomerase/epimerase (YcjR) (PDB:3KTC) (PUBMED:30742415)	Carbohydrate transport and metabolism	G	1.7e-188
AA3	1368	COG0737	2',3'-cyclic-nucleotide 2'-phosphodiesterase/5'- or 3'-nucleotidase, 5'-nucleotidase family (UshA) (PDB:1HO5)	Nucleotide transport and metabolism	F	0
AA3	1369	COG2837	Periplasmic deferrochelatase/peroxidase EfeB (EfeB) (PDB:2D3Q)	Inorganic ion transport and metabolism	P	4.2e-230
AA3	1370	COG2822	Iron uptake system EfeUOB, periplasmic (or lipoprotein) component EfeO/EfeM (EfeO) (PDB:3AT7)	Inorganic ion transport and metabolism	P	1.4e-222
AA3	1371	COG0672	High-affinity Fe2+/Pb2+ permease (FTR1)	Inorganic ion transport and metabolism	P	1.9e-168
AA3	1372	COG2860	Uncharacterized membrane protein YeiH (YadS) (PDB:5WUC)	Function unknown	S	4e-138
AA3	1373	COG1309	DNA-binding protein, AcrR family, includes nucleoid occlusion protein SlmA (AcrR) (PDB:2QOP)	Transcription	K	7.4e-108
AA3	1374	COG1305	Transglutaminase-like enzyme, putative cysteine protease (YebA) (PDB:3ISR)	Posttranslational modification, protein turnover, chaperones	O	0
AA3	1375	COG1721	Uncharacterized conserved protein, DUF58 family, contains vWF domain (YeaD2)	Function unknown	S	2.5e-225
AA3	1376	COG0714	MoxR-like ATPase (MoxR) (PDB:2R44)	General function prediction only	R	8.1e-157
AA3	1377	COG1082	Sugar phosphate isomerase/epimerase (YcjR) (PDB:3KTC) (PUBMED:30742415)	Carbohydrate transport and metabolism	G	1.4e-196
AA3	1378	COG0673	Predicted dehydrogenase (MviM) (PDB:3UUW)	General function prediction only	R	3e-230
AA3	1379	COG1609	DNA-binding transcriptional regulator, LacI/PurR family (PurR) (PDB:1BDH)	Transcription	K	3.1e-180
AA3	1382	COG3340	Peptidase E (PepE) (PDB:1FY2)	Amino acid transport and metabolism	E	6.5e-94
AA3	1383	COG3858	Spore cortex hydrolase SleL/YaaH, N-acetylglucosaminidase of GH18 family (SleL) (PDB:4S3J)	Cell cycle control, cell division, chromosome partitioning	D	7.4e-172
AA3	1384	COG1846	DNA-binding transcriptional regulator, MarR family (MarR) (PDB:1JGS)	Transcription	K	8.7e-74
AA3	1385	COG2814	Predicted arabinose efflux permease AraJ, MFS family (AraJ) (PDB:4LDS)	Carbohydrate transport and metabolism	G	2.9e-185
AA3	1386	COG1316	Anionic cell wall polymer biosynthesis enzyme TagV/TagU, LytR-Cps2A-Psr (LCP) family (peptidoglycan teichoic acid transferase) (Cps2a) (PDB:2XXP) (PUBMED:29107701)	Cell wall/membrane/envelope biogenesis	M	2.4e-204
AA3	1387	COG1802	DNA-binding transcriptional regulator, GntR family (GntR) (PDB:3FMS)	Transcription	K	8.3e-121
AA3	1388	COG2814	Predicted arabinose efflux permease AraJ, MFS family (AraJ) (PDB:4LDS)	Carbohydrate transport and metabolism	G	1.5e-260
AA3	1389	COG1239	Mg-chelatase subunit ChlI (ChlI) (PDB:1G8P)	Coenzyme transport and metabolism	H	1.7e-259
AA3	1390	COG4867	Uncharacterized conserved protein, contains von Willebrand factor type A (vWFA) domain	Function unknown	S	0
AA3	1393	COG0406	Broad specificity phosphatase PhoE (PhoE) (PDB:1EBB)	Carbohydrate transport and metabolism	G	5.3e-129
AA3	1394	COG1136	ABC-type lipoprotein export system, ATPase component (LolD) (PDB:5GKO)	Cell wall/membrane/envelope biogenesis	M	6e-125
AA3	1395	COG0577	ABC-type antimicrobial peptide transport system, permease component (SalY)	Defense mechanisms	V	8.8e-112
AA3	1396	COG4585	Signal transduction histidine kinase ComP (ComP) (PDB:4GT8)	Signal transduction mechanisms	T	2e-183
AA3	1397	COG2197	DNA-binding response regulator, NarL/FixJ family, contains REC and HTH domains (CitB) (PDB:1A04)	Signal transduction mechanisms	T	4.2e-103
AA3	1398	COG0738	Fucose permease (FucP) (PDB:3O7P)	Carbohydrate transport and metabolism	G	3.9e-206
AA3	1401	COG3431	Uncharacterized membrane protein, DUF373 family	Function unknown	S	2.4e-15
AA3	1402	COG0400	Predicted esterase (YpfH)	General function prediction only	R	4.5e-14
AA3	1404	COG1309	DNA-binding protein, AcrR family, includes nucleoid occlusion protein SlmA (AcrR) (PDB:2QOP)	Transcription	K	9.6e-114
AA3	1405	COG1653	ABC-type glycerol-3-phosphate transport system, periplasmic component (UgpB) (PDB:2Z8D)	Carbohydrate transport and metabolism	G	2e-270
AA3	1406	COG0395	ABC-type glycerol-3-phosphate transport system, permease component (UgpE) (PDB:1VR4)	Carbohydrate transport and metabolism	G	2.7e-154
AA3	1407	COG1175	ABC-type sugar transport system, permease component (UgpA) (PDB:3FH6)	Carbohydrate transport and metabolism	G	3.4e-168
AA3	1408	COG0673	Predicted dehydrogenase (MviM) (PDB:3UUW)	General function prediction only	R	8.4e-236
AA3	1409	COG1609	DNA-binding transcriptional regulator, LacI/PurR family (PurR) (PDB:1BDH)	Transcription	K	7.7e-187
AA3	1410	COG1733	DNA-binding transcriptional regulator, HxlR family (HxlR) (PDB:1YYV)	Transcription	K	1.7e-83
AA3	1411	COG0300	Short-chain dehydrogenase (YqjQ)	General function prediction only	R	3.5e-122
AA3	1413	COG2320	GrpB domain, predicted nucleotidyltransferase, UPF0157 family (GrpB) (PDB:6N39)	General function prediction only	R	4.5e-96
AA3	1414	COG0775	Nucleoside phosphorylase/nucleosidase, includes 5'-methylthioadenosine/S-adenosylhomocysteine nucleosidase MtnN and futalosine hydrolase MqnB (MtnN) (PDB:1T8R) (PUBMED:18801996)	Nucleotide transport and metabolism	F	1.7e-121
AA3	1415	COG0561	Hydroxymethylpyrimidine pyrophosphatase and other HAD family phosphatases (Cof) (PDB:1YMQ)	Coenzyme transport and metabolism	H	2.7e-161
AA3	1416	COG0172	Seryl-tRNA synthetase (SerS) (PDB:1SER)	Translation, ribosomal structure and biogenesis	J	1.2e-234
AA3	1417	COG1597	Phosphatidylglycerol kinase, diacylglycerol kinase family (LCB5) (PDB:2BON) (PUBMED:17351295)	Lipid transport and metabolism	I	5.3e-202
AA3	1418	COG0077	Prephenate dehydratase (PheA2) (PDB:1PHZ)	Amino acid transport and metabolism	E	8.9e-177
AA3	1419	COG1846	DNA-binding transcriptional regulator, MarR family (MarR) (PDB:1JGS)	Transcription	K	2.4e-94
AA3	1421	COG2041	Molybdopterin-dependent catalytic subunit of periplasmic DMSO/TMAO and protein-methionine-sulfoxide reductases (MsrP) (PDB:1OGP) (PUBMED:26641313;32750406)	Energy production and conversion	C	3.2e-252
AA3	1422	COG0463	Glycosyltransferase involved in cell wall bisynthesis (WcaA) (PDB:5MLZ)	Cell wall/membrane/envelope biogenesis	M	4.4e-55
AA3	1423	COG2896	GTP 3',8-cyclase (molybdenum cofactor biosynthesis protein MoaA) (MoaA) (PDB:1TV7)	Coenzyme transport and metabolism	H	7.3e-204
AA3	1424	COG1977	Molybdopterin synthase sulfur carrier subunit MoaD (MoaD) (PDB:1FM0) (PUBMED:32239579)	Coenzyme transport and metabolism	H	2.5e-11
AA3	1425	COG0387	Cation (Ca2+/Na+/K+)/H+ antiporter ChaA (ChaA) (PDB:4KJS) (PUBMED:18801996)	Inorganic ion transport and metabolism	P	1.1e-165
AA3	1426	COG3842	ABC-type Fe3+/spermidine/putrescine transport systems, ATPase component (PotA) (PDB:1Z47)	Amino acid transport and metabolism	E	4.9e-173
AA3	1427	COG4149	ABC-type molybdate transport system, permease component ModB (ModB)	Inorganic ion transport and metabolism	P	5.4e-119
AA3	1428	COG0725	ABC-type molybdate transport system, periplasmic Mo-binding protein ModA (ModA) (PDB:1AMF)	Inorganic ion transport and metabolism	P	6.6e-112
AA3	1429	COG0476	Molybdopterin or thiamine biosynthesis adenylyltransferase (ThiF) (PDB:1ZUD) (PUBMED:32239579)	Coenzyme transport and metabolism	H	2.9e-192
AA3	1430	COG3585	Molybdopterin-binding protein MopI (MopI) (PDB:1B9M)	Coenzyme transport and metabolism	H	1.3e-65
AA3	1431	COG5305	Uncharacterized membrane protein PF0508, contains N-terminal glycosyltransferase domain of PMT family	General function prediction only	R	8.7e-295
AA3	1432	COG1947	4-diphosphocytidyl-2C-methyl-D-erythritol kinase (IspE) (PDB:1OJ4)	Lipid transport and metabolism	I	2.8e-167
AA3	1433	COG2873	O-acetylhomoserine/O-acetylserine sulfhydrylase, pyridoxal phosphate-dependent (MET17) (PDB:2CTZ)	Amino acid transport and metabolism	E	6.4e-250
AA3	1434	COG2141	Flavin-dependent oxidoreductase, luciferase family (includes alkanesulfonate monooxygenase SsuD and methylene tetrahydromethanopterin reductase) (SsuD) (PDB:1BRL)	Coenzyme transport and metabolism	H	1.5e-201
AA3	1435	COG0189	Glutathione synthase, LysX or RimK-type ligase, ATP-grasp superfamily (LysX) (PDB:1GLV)	Amino acid transport and metabolism	E	1.9e-190
AA3	1436	COG1396	Transcriptional regulator, contains XRE-family HTH domain (HipB) (PDB:1ADR)	Transcription	K	2.7e-156
AA3	1437	COG3967	Short-chain dehydrogenase involved in D-alanine esterification of teichoic acids (DltE)	Cell wall/membrane/envelope biogenesis	M	9.8e-129
AA3	1439	COG5646	Iron-binding protein Fra/YdhG, frataxin family (Fe-S cluster biosynthesis) (Fra) (PDB:2OC6)	Posttranslational modification, protein turnover, chaperones	O	6.1e-08
AA3	1440	COG1848	VapC family ribonuclease, toxin component of the VapBC toxin-antitoxin module, contains PIN domain (VapC) (PUBMED:30169502)	Defense mechanisms	V	1.5e-08
AA3	1442	COG2606	Cys-tRNA(Pro) deacylase, prolyl-tRNA editing enzyme YbaK/EbsC (EbsC) (PDB:1DBU)	Translation, ribosomal structure and biogenesis	J	4.2e-79
AA3	1443	COG1357	Uncharacterized conserved protein YjbI, contains pentapeptide repeats (YjbI) (PDB:2BM4)	Function unknown	S	2.9e-131
AA3	1444	COG0030	16S rRNA A1518 and A1519 N6-dimethyltransferase RsmA/KsgA/DIM1 (may also have DNA glycosylase/AP lyase activity) (RsmA) (PDB:1QYR)	Translation, ribosomal structure and biogenesis	J	1.2e-151
AA3	1445	COG0084	3'->5' ssDNA/RNA exonuclease TatD (TatD) (PDB:1J6O) (PUBMED:10747959;25114049)	Cell motility	N	1.3e-172
AA3	1446	COG0143	Methionyl-tRNA synthetase (MetG) (PDB:1A8H)	Translation, ribosomal structure and biogenesis	J	9e-312
AA3	1447	COG0313	16S rRNA C1402 (ribose-2'-O) methylase RsmI (RsmI) (PDB:3KWP) (PUBMED:24078611)	Translation, ribosomal structure and biogenesis	J	7.2e-143
AA3	1448	COG1928	Dolichyl-phosphate-mannose--protein O-mannosyl transferase (PMT1) (PDB:1N4K)	Posttranslational modification, protein turnover, chaperones	O	0
AA3	1449	COG1309	DNA-binding protein, AcrR family, includes nucleoid occlusion protein SlmA (AcrR) (PDB:2QOP)	Transcription	K	5.6e-114
AA3	1450	COG2271	Sugar phosphate permease (UhpC) (PDB:1PW4)	Carbohydrate transport and metabolism	G	1e-267
AA3	1451	COG2897	3-mercaptopyruvate sulfurtransferase SseA, contains two rhodanese domains (SseA) (PDB:1BOH)	Inorganic ion transport and metabolism	P	4.2e-165
AA3	1452	COG0451	Nucleoside-diphosphate-sugar epimerase (WcaG) (PDB:2X4G)	Cell wall/membrane/envelope biogenesis	M	1.6e-203
AA3	1453	COG0003	Anion-transporting ATPase, ArsA/GET3 family (ArsA) (PDB:1F48)	Inorganic ion transport and metabolism	P	2.1e-34
AA3	1454	COG1331	Uncharacterized conserved protein YyaL, SSP411 family, contains thoiredoxin and six-hairpin glycosidase-like domains (YyaL) (PDB:3IRA)	General function prediction only	R	0
AA3	1455	COG1643	HrpA-like RNA helicase (HrpA) (PDB:5N8R)	Translation, ribosomal structure and biogenesis	J	0
AA3	1456	COG3593	Predicted ATP-dependent endonuclease of the OLD family, contains P-loop ATPase and TOPRIM domains (YbjD)	Replication, recombination and repair	L	0
AA3	1457	COG3324	Lactoylglutathione lyase-related enzyme, vicinal oxygen chelate (VOC) family (VOC) (PDB:3OXH) (PUBMED:31710815)	General function prediction only	R	5.5e-29
AA3	1458	COG1011	FMN and 5-amino-6-(5-phospho-D-ribitylamino)uracil phosphatase YigB, HAD superfamily (riboflavin biosynthesis) (YigB) (PDB:4JB3) (PUBMED:24123841)	Coenzyme transport and metabolism	H	1.9e-111
AA3	1460	COG2606	Cys-tRNA(Pro) deacylase, prolyl-tRNA editing enzyme YbaK/EbsC (EbsC) (PDB:1DBU)	Translation, ribosomal structure and biogenesis	J	3.5e-93
AA3	1462	COG4845	Chloramphenicol O-acetyltransferase (CatA) (PDB:1CIA)	Defense mechanisms	V	5.2e-128
AA3	1463	COG1247	L-amino acid N-acyltransferase MnaT (MnaT) (PDB:3DR6) (PUBMED:27941785)	Amino acid transport and metabolism	E	3.9e-97
AA3	1465	COG3324	Lactoylglutathione lyase-related enzyme, vicinal oxygen chelate (VOC) family (VOC) (PDB:3OXH) (PUBMED:31710815)	General function prediction only	R	1.1e-56
AA3	1466	COG1653	ABC-type glycerol-3-phosphate transport system, periplasmic component (UgpB) (PDB:2Z8D)	Carbohydrate transport and metabolism	G	0
AA3	1467	COG0395	ABC-type glycerol-3-phosphate transport system, permease component (UgpE) (PDB:1VR4)	Carbohydrate transport and metabolism	G	3.4e-165
AA3	1468	COG4209	ABC-type polysaccharide transport system, permease component (LplB) (PDB:4TQU)	Carbohydrate transport and metabolism	G	1.8e-156
AA3	1469	COG1835	Peptidoglycan/LPS O-acetylase OafA/YrhL, contains acyltransferase and SGNH-hydrolase domains (OafA)	Cell wall/membrane/envelope biogenesis	M	0
AA3	1470	COG2226	Ubiquinone/menaquinone biosynthesis C-methylase UbiE/MenG (UbiE) (PDB:4OBW)	Coenzyme transport and metabolism	H	9.6e-139
AA3	1471	COG1609	DNA-binding transcriptional regulator, LacI/PurR family (PurR) (PDB:1BDH)	Transcription	K	5.9e-179
AA3	1472	COG0346	Catechol 2,3-dioxygenase or related enzyme, vicinal oxygen chelate (VOC) family (GloA) (PDB:3R4Q) (PUBMED:11830595)	Secondary metabolites biosynthesis, transport and catabolism	Q	1.7e-30
AA3	1473	COG1075	Triacylglycerol esterase/lipase EstA, alpha/beta hydrolase fold (EstA) (PDB:1I6W)	Lipid transport and metabolism	I	3.7e-61
AA3	1475	COG0262	Dihydrofolate reductase (FolA) (PDB:1DDR)	Coenzyme transport and metabolism	H	1.1e-102
AA3	1476	COG1252	NADH dehydrogenase, FAD-containing subunit (Ndh) (PDB:5NA4)	Energy production and conversion	C	1.4e-249
AA3	1477	COG0451	Nucleoside-diphosphate-sugar epimerase (WcaG) (PDB:2X4G)	Cell wall/membrane/envelope biogenesis	M	8.8e-166
AA3	1478	COG1309	DNA-binding protein, AcrR family, includes nucleoid occlusion protein SlmA (AcrR) (PDB:2QOP)	Transcription	K	1.3e-103
AA3	1479	COG1835	Peptidoglycan/LPS O-acetylase OafA/YrhL, contains acyltransferase and SGNH-hydrolase domains (OafA)	Cell wall/membrane/envelope biogenesis	M	1.6e-210
AA3	1480	COG0654	2-polyprenyl-6-methoxyphenol hydroxylase and related FAD-dependent oxidoreductases (UbiH) (PDB:1BF3)	Coenzyme transport and metabolism	H	2.9e-214
AA3	1481	COG0382	4-hydroxybenzoate polyprenyltransferase (UbiA) (PDB:4OD4) (PUBMED:28830929)	Coenzyme transport and metabolism	H	2.5e-146
AA3	1482	COG0318	O-succinylbenzoic acid-CoA ligase MenE or related acyl-CoA synthetase (AMP-forming) (MenE/FadK) (PDB:5EY9) (PUBMED:25151136;27455459)	Lipid transport and metabolism	I	2.3e-299
AA3	1483	COG0697	Permease of the drug/metabolite transporter (DMT) superfamily (RhaT) (PDB:5I20)	Carbohydrate transport and metabolism	G	3.6e-159
AA3	1484	COG0583	DNA-binding transcriptional regulator, LysR family (LysR) (PDB:2FYI)	Transcription	K	1.1e-154
AA3	1485	COG3311	DNA-binding transcriptional regulator AlpA (AlpA)	Transcription	K	6.2e-08
AA3	1486	COG1569	Predicted nucleic acid-binding protein, contains PIN domain	General function prediction only	R	2.4e-111
AA3	1487	COG3001	Fructosamine-3-kinase (FN3K) (PDB:3F7W)	Carbohydrate transport and metabolism	G	2.1e-155
AA3	1488	COG1807	PMT family glycosyltransferase ArnT/Agl22, involved in glycosylation of proteins and lipid IVA (ArnT) (PDB:5EZM) (PUBMED:16226890;31233657;32706435)	Cell wall/membrane/envelope biogenesis	M	1.1e-294
AA3	1489	COG0745	DNA-binding response regulator, OmpR family, contains REC and winged-helix (wHTH) domain (OmpR) (PDB:1XHF)	Signal transduction mechanisms	T	5.3e-132
AA3	1490	COG0642	Signal transduction histidine kinase (BaeS) (PDB:1JOY)	Signal transduction mechanisms	T	3.1e-261
AA3	1492	COG0463	Glycosyltransferase involved in cell wall bisynthesis (WcaA) (PDB:5MLZ)	Cell wall/membrane/envelope biogenesis	M	7.1e-238
AA3	1493	COG0067	Glutamate synthase domain 1 (GltB1) (PDB:1EA0)	Amino acid transport and metabolism	E	0
AA3	1494	COG0369	Flavoprotein (flavin reductase) subunit CysJ of sulfite and N-hydroxylaminopurine reductases (CysJ) (PDB:1YKG) (PUBMED:20118259)	Nucleotide transport and metabolism	F	0
AA3	1496	COG0640	DNA-binding transcriptional regulator, ArsR family (ArsR) (PDB:3F6V)	Transcription	K	7.9e-50
AA3	1497	COG3832	Chalcone/flavanone-binding protein YndB, AHSA1/START/SRPBCC domain (YndB) (PDB:2KTE) (PUBMED:20818668)	Lipid transport and metabolism	I	3.7e-186
AA3	1498	COG3425	3-hydroxy-3-methylglutaryl CoA synthase (PksG) (PDB:1TVZ)	Lipid transport and metabolism	I	3.7e-217
AA3	1499	COG1257	Hydroxymethylglutaryl-CoA reductase (HMG1) (PDB:1DQ8)	Lipid transport and metabolism	I	2.1e-195
AA3	1500	COG1577	Mevalonate kinase (ERG12)	Lipid transport and metabolism	I	1.9e-207
AA3	1501	COG3407	Mevalonate pyrophosphate decarboxylase (MVD1) (PDB:1FI4)	Lipid transport and metabolism	I	8.1e-184
AA3	1502	COG1577	Mevalonate kinase (ERG12)	Lipid transport and metabolism	I	1.3e-167
AA3	1503	COG1846	DNA-binding transcriptional regulator, MarR family (MarR) (PDB:1JGS)	Transcription	K	6.1e-75
AA3	1504	COG1764	Organic hydroperoxide reductase OsmC/OhrA (OsmC) (PDB:1QWI)	Defense mechanisms	V	9e-73
AA3	1505	COG0604	NADPH:quinone reductase or related Zn-dependent oxidoreductase (Qor) (PDB:2VCY)	Energy production and conversion	C	4.9e-178
AA3	1506	COG2814	Predicted arabinose efflux permease AraJ, MFS family (AraJ) (PDB:4LDS)	Carbohydrate transport and metabolism	G	4e-269
AA3	1508	COG5403	Uncharacterized conserved protein, DUF937 domain	Function unknown	S	7.1e-20
AA3	1510	COG0166	Glucose-6-phosphate isomerase (Pgi) (PDB:1B0Z)	Carbohydrate transport and metabolism	G	0
AA3	1511	COG2070	NAD(P)H-dependent flavin oxidoreductase YrpB, nitropropane dioxygenase family (YrpB)	General function prediction only	R	1.3e-181
AA3	1513	COG2217	Cation-transporting P-type ATPase (ZntA) (PDB:4BBJ)	Inorganic ion transport and metabolism	P	0
AA3	1514	COG2608	Copper chaperone CopZ (CopZ) (PDB:1AFI)	Inorganic ion transport and metabolism	P	1.9e-26
AA3	1515	COG1937	DNA-binding transcriptional regulator, FrmR family (FrmR) (PDB:2HH7)	Transcription	K	1.4e-45
AA3	1516	COG2207	AraC-type DNA-binding domain and AraC-containing proteins (AraC) (PDB:1BL0)	Transcription	K	4.9e-225
AA3	1517	COG1302	Uncharacterized conserved protein YloU, alkaline shock protein (Asp23) family (YloU)	Function unknown	S	4.2e-55
AA3	1522	COG3237	Uncharacterized conserved protein YjbJ, UPF0337 family (yjbJ) (PDB:1RYK)	Function unknown	S	1.3e-22
AA3	1523	COG1302	Uncharacterized conserved protein YloU, alkaline shock protein (Asp23) family (YloU)	Function unknown	S	8.4e-76
AA3	1525	COG1595	DNA-directed RNA polymerase specialized sigma subunit, sigma24 family (RpoE) (PDB:2Q1Z)	Transcription	K	2e-96
AA3	1527	COG1167	DNA-binding transcriptional regulator, MocR family, contains an aminotransferase domain (ARO8) (PDB:2R2N)	Transcription	K	7.5e-18
AA3	1528	COG0451	Nucleoside-diphosphate-sugar epimerase (WcaG) (PDB:2X4G)	Cell wall/membrane/envelope biogenesis	M	7.7e-176
AA3	1529	COG0318	O-succinylbenzoic acid-CoA ligase MenE or related acyl-CoA synthetase (AMP-forming) (MenE/FadK) (PDB:5EY9) (PUBMED:25151136;27455459)	Lipid transport and metabolism	I	0
AA3	1530	COG0332	3-oxoacyl-[acyl-carrier-protein] synthase III (FabH) (PDB:1UB7)	Lipid transport and metabolism	I	2.7e-201
AA3	1531	COG0189	Glutathione synthase, LysX or RimK-type ligase, ATP-grasp superfamily (LysX) (PDB:1GLV)	Amino acid transport and metabolism	E	2.1e-220
AA3	1532	COG4067	Uncharacterized conserved protein	Function unknown	S	6.6e-88
AA3	1533	COG0627	S-formylglutathione hydrolase FrmB (FrmB) (PDB:1DQY)	Defense mechanisms	V	6.8e-163
AA3	1534	COG1522	DNA-binding transcriptional regulator, Lrp family (Lrp) (PDB:1I1G)	Transcription	K	1e-77
AA3	1535	COG1280	Threonine/homoserine/homoserine lactone efflux protein (RhtB)	Amino acid transport and metabolism	E	3.9e-101
AA3	1536	COG1309	DNA-binding protein, AcrR family, includes nucleoid occlusion protein SlmA (AcrR) (PDB:2QOP)	Transcription	K	1.4e-103
AA3	1537	COG2814	Predicted arabinose efflux permease AraJ, MFS family (AraJ) (PDB:4LDS)	Carbohydrate transport and metabolism	G	7.2e-155
AA3	1538	COG3795	5-chloro-2-hydroxyhydroquinone dehydrochlorinase TtfG, YCII superfamily (YCII) (PDB:1S7I) (PUBMED:23955343)	Secondary metabolites biosynthesis, transport and catabolism	Q	1.7e-53
AA3	1539	COG2814	Predicted arabinose efflux permease AraJ, MFS family (AraJ) (PDB:4LDS)	Carbohydrate transport and metabolism	G	4.9e-21
AA3	1540	COG4585	Signal transduction histidine kinase ComP (ComP) (PDB:4GT8)	Signal transduction mechanisms	T	8.5e-250
AA3	1541	COG2197	DNA-binding response regulator, NarL/FixJ family, contains REC and HTH domains (CitB) (PDB:1A04)	Signal transduction mechanisms	T	2.1e-119
AA3	1542	COG4152	ABC-type uncharacterized transport system, ATPase component (YhaQ)	General function prediction only	R	4.7e-164
AA3	1543	COG1668	ABC-type Na+ efflux pump, permease component NatB (NatB)	Energy production and conversion	C	3.3e-180
AA3	1544	COG1309	DNA-binding protein, AcrR family, includes nucleoid occlusion protein SlmA (AcrR) (PDB:2QOP)	Transcription	K	6.9e-103
AA3	1545	COG1028	NAD(P)-dependent dehydrogenase, short-chain alcohol dehydrogenase family (FabG) (PDB:6L1H)	Lipid transport and metabolism	I	2.6e-131
AA3	1546	COG2855	Uncharacterized membrane protein YadS, UPF0324 family (YeiH)	Function unknown	S	3.8e-176
AA3	1549	COG1231	Monoamine oxidase (YobN) (PDB:1B37)	Amino acid transport and metabolism	E	4e-260
AA3	1551	COG0332	3-oxoacyl-[acyl-carrier-protein] synthase III (FabH) (PDB:1UB7)	Lipid transport and metabolism	I	3.3e-176
AA3	1552	COG0491	Glyoxylase or a related metal-dependent hydrolase, beta-lactamase superfamily II (GloB) (PDB:1QH3) (PUBMED:25670698)	General function prediction only	R	2.4e-154
AA3	1553	COG0451	Nucleoside-diphosphate-sugar epimerase (WcaG) (PDB:2X4G)	Cell wall/membrane/envelope biogenesis	M	2.8e-176
AA3	1554	COG0438	Glycosyltransferase involved in cell wall bisynthesis (RfaB) (PDB:2IV7)	Cell wall/membrane/envelope biogenesis	M	2.2e-231
AA3	1555	COG3599	Cell division septum initiation protein DivIVA, interacts with FtsZ and MinD (DivIVA) (PDB:2WUJ)	Cell cycle control, cell division, chromosome partitioning	D	1.2e-06
AA3	1557	COG4427	Uncharacterized conserved protein, DUF2332 domain	Function unknown	S	2e-187
AA3	1561	COG4099	Predicted peptidase (PDB:3DOH)	General function prediction only	R	4.1e-18
AA3	1566	COG0583	DNA-binding transcriptional regulator, LysR family (LysR) (PDB:2FYI)	Transcription	K	7.1e-157
AA3	1567	COG1028	NAD(P)-dependent dehydrogenase, short-chain alcohol dehydrogenase family (FabG) (PDB:6L1H)	Lipid transport and metabolism	I	1.5e-131
AA3	1568	COG0673	Predicted dehydrogenase (MviM) (PDB:3UUW)	General function prediction only	R	3.9e-219
AA3	1569	COG1082	Sugar phosphate isomerase/epimerase (YcjR) (PDB:3KTC) (PUBMED:30742415)	Carbohydrate transport and metabolism	G	2.7e-150
AA3	1570	COG2271	Sugar phosphate permease (UhpC) (PDB:1PW4)	Carbohydrate transport and metabolism	G	8.3e-152
AA3	1571	COG1309	DNA-binding protein, AcrR family, includes nucleoid occlusion protein SlmA (AcrR) (PDB:2QOP)	Transcription	K	3.5e-105
AA3	1572	COG2442	Predicted antitoxin component of a toxin-antitoxin system, DUF433 family (PDB:2GA1)	Defense mechanisms	V	2.9e-121
AA3	1573	COG4634	Predicted nuclease, contains PIN domain, potential toxin-antitoxin system component (PUBMED:19493340)	General function prediction only	R	8.8e-09
AA3	1575	COG1051	ADP-ribose pyrophosphatase YjhB, NUDIX family (YjhB) (PDB:3GZ5)	Nucleotide transport and metabolism	F	2.2e-116
AA3	1577	COG1502	Phosphatidylserine/phosphatidylglycerophosphate/cardiolipin synthase (Cls) (PDB:1BYR)	Lipid transport and metabolism	I	3.1e-312
AA3	1578	COG2851	Mg2+/citrate symporter (CitM)	Energy production and conversion	C	2.5e-250
AA3	1579	COG3290	Sensor histidine kinase DipB regulating citrate/malate metabolism (CitA)	Signal transduction mechanisms	T	1.4e-305
AA3	1580	COG4565	DNA-binding response regulator DpiB of citrate/malate metabolism (CitB)	Transcription	K	9.9e-111
AA3	1582	COG1309	DNA-binding protein, AcrR family, includes nucleoid occlusion protein SlmA (AcrR) (PDB:2QOP)	Transcription	K	2.3e-109
AA3	1583	COG2910	Putative NADH-flavin reductase (YwnB) (PDB:3EW7)	General function prediction only	R	6.4e-118
AA3	1584	COG0477	MFS family permease, includes anhydromuropeptide permease AmpG (ProP) (PUBMED:12426329)	Carbohydrate transport and metabolism	G	7.4e-282
AA3	1585	COG0657	Acetyl esterase/lipase (Aes) (PDB:1EVQ)	Lipid transport and metabolism	I	4e-188
AA3	1587	COG1132	ABC-type multidrug transport system, ATPase and permease component (MdlB) (PDB:2HYD)	Defense mechanisms	V	0
AA3	1589	COG3861	Stress response protein YsnF (function unknown) (YsnF)	Function unknown	S	2.6e-11
AA3	1590	COG3533	Beta-L-arabinofuranosidase, GH127 family (HybA1) (PDB:3WKW) (PUBMED:24385433)	Carbohydrate transport and metabolism	G	0
AA3	1591	COG0395	ABC-type glycerol-3-phosphate transport system, permease component (UgpE) (PDB:1VR4)	Carbohydrate transport and metabolism	G	2.3e-164
AA3	1592	COG1175	ABC-type sugar transport system, permease component (UgpA) (PDB:3FH6)	Carbohydrate transport and metabolism	G	4.9e-167
AA3	1593	COG1653	ABC-type glycerol-3-phosphate transport system, periplasmic component (UgpB) (PDB:2Z8D)	Carbohydrate transport and metabolism	G	6.1e-221
AA3	1594	COG1609	DNA-binding transcriptional regulator, LacI/PurR family (PurR) (PDB:1BDH)	Transcription	K	5.3e-180
AA3	1595	COG3173	Predicted kinase, aminoglycoside phosphotransferase (APT) family (YcbJ)	General function prediction only	R	1.6e-178
AA3	1605	COG2226	Ubiquinone/menaquinone biosynthesis C-methylase UbiE/MenG (UbiE) (PDB:4OBW)	Coenzyme transport and metabolism	H	7.3e-116
AA3	1607	COG0431	NAD(P)H-dependent FMN reductase (SsuE) (PDB:6DQI)	Energy production and conversion	C	5.9e-107
AA3	1608	COG2272	Carboxylesterase type B (PnbA) (PDB:1K4Y)	Lipid transport and metabolism	I	1.2e-284
AA3	1609	COG0366	Glycosidase/amylase (phosphorylase) (AmyA) (PDB:2P67) (PUBMED:29684280)	Carbohydrate transport and metabolism	G	0
AA3	1610	COG2211	Na+/melibiose symporter or related transporter (MelB) (PDB:4M64)	Carbohydrate transport and metabolism	G	2.7e-221
AA3	1611	COG0657	Acetyl esterase/lipase (Aes) (PDB:1EVQ)	Lipid transport and metabolism	I	3e-180
AA3	1612	COG0657	Acetyl esterase/lipase (Aes) (PDB:1EVQ)	Lipid transport and metabolism	I	3.9e-170
AA3	1613	COG1609	DNA-binding transcriptional regulator, LacI/PurR family (PurR) (PDB:1BDH)	Transcription	K	4.9e-181
AA3	1614	COG2050	Acyl-CoA thioesterase PaaI, contains HGG motif (PaaI) (PDB:1PSU)	Secondary metabolites biosynthesis, transport and catabolism	Q	5.5e-73
AA3	1615	COG1280	Threonine/homoserine/homoserine lactone efflux protein (RhtB)	Amino acid transport and metabolism	E	1.2e-108
AA3	1616	COG0395	ABC-type glycerol-3-phosphate transport system, permease component (UgpE) (PDB:1VR4)	Carbohydrate transport and metabolism	G	2.8e-150
AA3	1617	COG1175	ABC-type sugar transport system, permease component (UgpA) (PDB:3FH6)	Carbohydrate transport and metabolism	G	6.2e-189
AA3	1618	COG1653	ABC-type glycerol-3-phosphate transport system, periplasmic component (UgpB) (PDB:2Z8D)	Carbohydrate transport and metabolism	G	1.1e-233
AA3	1619	COG1609	DNA-binding transcriptional regulator, LacI/PurR family (PurR) (PDB:1BDH)	Transcription	K	1.6e-190
AA3	1621	COG2814	Predicted arabinose efflux permease AraJ, MFS family (AraJ) (PDB:4LDS)	Carbohydrate transport and metabolism	G	1.5e-195
AA3	1622	COG2814	Predicted arabinose efflux permease AraJ, MFS family (AraJ) (PDB:4LDS)	Carbohydrate transport and metabolism	G	4.1e-193
AA3	1623	COG3509	Acetyl xylan esterase AxeA and related esterases, LpqC family (LpqC) (PDB:2D80) (PUBMED:9291122)	Carbohydrate transport and metabolism	G	5.1e-127
AA3	1624	COG2188	DNA-binding transcriptional regulator, GntR family (MngR) (PDB:2WV0)	Transcription	K	4.2e-137
AA3	1625	COG1123	ABC-type glutathione transport system ATPase component, contains duplicated ATPase domain (GsiA)	Posttranslational modification, protein turnover, chaperones	O	3.1e-302
AA3	1626	COG2706	6-phosphogluconolactonase, cycloisomerase 2 family (Pgl) (PDB:1JOF)	Carbohydrate transport and metabolism	G	8.5e-236
AA3	1627	COG1173	ABC-type dipeptide/oligopeptide/nickel transport system, permease component (DppC)	Amino acid transport and metabolism	E	4e-131
AA3	1628	COG0601	ABC-type dipeptide/oligopeptide/nickel transport system, permease component (DppB)	Amino acid transport and metabolism	E	1.7e-181
AA3	1629	COG0747	ABC-type transport system, periplasmic component (DdpA) (PDB:3RQT)	Amino acid transport and metabolism	E	1.7e-286
AA3	1630	COG3509	Acetyl xylan esterase AxeA and related esterases, LpqC family (LpqC) (PDB:2D80) (PUBMED:9291122)	Carbohydrate transport and metabolism	G	6.6e-241
AA3	1631	COG1494	Fructose-1,6-bisphosphatase/sedoheptulose 1,7-bisphosphatase or related protein (GlpX) (PDB:1NI9)	Carbohydrate transport and metabolism	G	3.2e-185
AA3	1632	COG0057	Glyceraldehyde-3-phosphate dehydrogenase/erythrose-4-phosphate dehydrogenase (GapA) (PDB:3ZDF)	Carbohydrate transport and metabolism	G	2.8e-262
AA3	1633	COG1274	Phosphoenolpyruvate carboxykinase, GTP-dependent (PepCK) (PDB:4R43)	Energy production and conversion	C	0
AA3	1634	COG1396	Transcriptional regulator, contains XRE-family HTH domain (HipB) (PDB:1ADR)	Transcription	K	4.9e-283
AA3	1635	COG0656	Aldo/keto reductase, related to diketogulonate reductase (ARA1) (PDB:1Q13)	Secondary metabolites biosynthesis, transport and catabolism	Q	4.2e-162
AA3	1637	COG1802	DNA-binding transcriptional regulator, GntR family (GntR) (PDB:3FMS)	Transcription	K	1.2e-117
AA3	1638	COG0395	ABC-type glycerol-3-phosphate transport system, permease component (UgpE) (PDB:1VR4)	Carbohydrate transport and metabolism	G	5.3e-155
AA3	1639	COG1175	ABC-type sugar transport system, permease component (UgpA) (PDB:3FH6)	Carbohydrate transport and metabolism	G	2.7e-176
AA3	1640	COG0673	Predicted dehydrogenase (MviM) (PDB:3UUW)	General function prediction only	R	6.8e-205
AA3	1641	COG2272	Carboxylesterase type B (PnbA) (PDB:1K4Y)	Lipid transport and metabolism	I	0
AA3	1642	COG1846	DNA-binding transcriptional regulator, MarR family (MarR) (PDB:1JGS)	Transcription	K	5.2e-68
AA3	1643	COG0492	Thioredoxin reductase (TrxB) (PDB:3FBS)	Posttranslational modification, protein turnover, chaperones	O	6.7e-180
AA3	1644	COG1024	Enoyl-CoA hydratase/carnithine racemase (CaiD) (PDB:1DCI)	Lipid transport and metabolism	I	2.5e-134
AA3	1645	COG1250	3-hydroxyacyl-CoA dehydrogenase (FadB) (PDB:5ZQZ)	Lipid transport and metabolism	I	8.2e-150
AA3	1646	COG1804	Crotonobetainyl-CoA:carnitine CoA-transferase CaiB and related acyl-CoA transferases (CaiB) (PDB:1P5H)	Lipid transport and metabolism	I	3.7e-239
AA3	1647	COG1804	Crotonobetainyl-CoA:carnitine CoA-transferase CaiB and related acyl-CoA transferases (CaiB) (PDB:1P5H)	Lipid transport and metabolism	I	4.2e-243
AA3	1648	COG1024	Enoyl-CoA hydratase/carnithine racemase (CaiD) (PDB:1DCI)	Lipid transport and metabolism	I	2e-145
AA3	1649	COG2030	Acyl-CoA dehydratase PaaZ (MaoC) (PDB:5ZY8)	Lipid transport and metabolism	I	7.1e-251
AA3	1650	COG2706	6-phosphogluconolactonase, cycloisomerase 2 family (Pgl) (PDB:1JOF)	Carbohydrate transport and metabolism	G	7.2e-218
AA3	1651	COG1225	Peroxiredoxin (Bcp) (PDB:5IPH)	Posttranslational modification, protein turnover, chaperones	O	8.3e-32
AA3	1652	COG0183	Acetyl-CoA acetyltransferase (PaaJ) (PDB:1AFW)	Lipid transport and metabolism	I	8e-220
AA3	1653	COG2120	N-acetylglucosaminyl deacetylase, LmbE family (LmbE) (PDB:1Q74)	Carbohydrate transport and metabolism	G	1.2e-139
AA3	1654	COG0684	RNA degradosome component RraA (regulator of RNase E activity) (RraA) (PDB:1J3L) (PUBMED:20471400)	Translation, ribosomal structure and biogenesis	J	2.4e-129
AA3	1655	COG2828	2-Methylaconitate cis-trans-isomerase PrpF (2-methyl citrate pathway) (PrpF) (PDB:2H9F) (PUBMED:17567742)	Energy production and conversion	C	6.4e-203
AA3	1656	COG2514	Catechol-2,3-dioxygenase (CatE)	Secondary metabolites biosynthesis, transport and catabolism	Q	2.2e-101
AA3	1658	COG0667	Pyridoxal reductase PdxI or related oxidoreductase, aldo/keto reductase family (PdxI) (PDB:1LQA) (PUBMED:32253339)	Coenzyme transport and metabolism	H	7.4e-176
AA3	1659	COG1653	ABC-type glycerol-3-phosphate transport system, periplasmic component (UgpB) (PDB:2Z8D)	Carbohydrate transport and metabolism	G	7.3e-220
AA3	1660	COG2706	6-phosphogluconolactonase, cycloisomerase 2 family (Pgl) (PDB:1JOF)	Carbohydrate transport and metabolism	G	2.8e-225
AA3	1661	COG2272	Carboxylesterase type B (PnbA) (PDB:1K4Y)	Lipid transport and metabolism	I	0
AA3	1662	COG2706	6-phosphogluconolactonase, cycloisomerase 2 family (Pgl) (PDB:1JOF)	Carbohydrate transport and metabolism	G	1.9e-221
AA3	1663	COG0583	DNA-binding transcriptional regulator, LysR family (LysR) (PDB:2FYI)	Transcription	K	1.3e-161
AA3	1664	COG2128	Alkylhydroperoxidase family enzyme, contains CxxC motif (YciW) (PDB:1GU9)	Inorganic ion transport and metabolism	P	1.6e-24
AA3	1665	COG3509	Acetyl xylan esterase AxeA and related esterases, LpqC family (LpqC) (PDB:2D80) (PUBMED:9291122)	Carbohydrate transport and metabolism	G	2.7e-217
AA3	1666	COG2814	Predicted arabinose efflux permease AraJ, MFS family (AraJ) (PDB:4LDS)	Carbohydrate transport and metabolism	G	1.2e-224
AA3	1667	COG0667	Pyridoxal reductase PdxI or related oxidoreductase, aldo/keto reductase family (PdxI) (PDB:1LQA) (PUBMED:32253339)	Coenzyme transport and metabolism	H	4.6e-170
AA3	1668	COG2814	Predicted arabinose efflux permease AraJ, MFS family (AraJ) (PDB:4LDS)	Carbohydrate transport and metabolism	G	2.5e-25
AA3	1669	COG0604	NADPH:quinone reductase or related Zn-dependent oxidoreductase (Qor) (PDB:2VCY)	Energy production and conversion	C	1.5e-143
AA3	1670	COG0477	MFS family permease, includes anhydromuropeptide permease AmpG (ProP) (PUBMED:12426329)	Carbohydrate transport and metabolism	G	4.1e-231
AA3	1671	COG0684	RNA degradosome component RraA (regulator of RNase E activity) (RraA) (PDB:1J3L) (PUBMED:20471400)	Translation, ribosomal structure and biogenesis	J	1.5e-125
AA3	1672	COG0329	4-hydroxy-tetrahydrodipicolinate synthase/N-acetylneuraminate lyase (DapA) (PDB:2R91) (PUBMED:27574185)	Amino acid transport and metabolism	E	8.1e-178
AA3	1673	COG0179	2-keto-4-pentenoate hydratase/2-oxohepta-3-ene-1,7-dioic acid hydratase (catechol pathway) (YcgM) (PDB:1GTT)	Secondary metabolites biosynthesis, transport and catabolism	Q	1e-135
AA3	1674	COG2514	Catechol-2,3-dioxygenase (CatE)	Secondary metabolites biosynthesis, transport and catabolism	Q	1.7e-199
AA3	1675	COG2159	5-carboxyvanillate decarboxylase LigW (lignin degradation), amidohydro domain (LigW) (PDB:2DVT) (PUBMED:26714575)	Carbohydrate transport and metabolism	G	1e-213
AA3	1676	COG0179	2-keto-4-pentenoate hydratase/2-oxohepta-3-ene-1,7-dioic acid hydratase (catechol pathway) (YcgM) (PDB:1GTT)	Secondary metabolites biosynthesis, transport and catabolism	Q	2.9e-163
AA3	1677	COG0412	Dienelactone hydrolase (DLH) (PDB:4ZV9)	Secondary metabolites biosynthesis, transport and catabolism	Q	0
AA3	1678	COG0654	2-polyprenyl-6-methoxyphenol hydroxylase and related FAD-dependent oxidoreductases (UbiH) (PDB:1BF3)	Coenzyme transport and metabolism	H	2.8e-157
AA3	1679	COG1846	DNA-binding transcriptional regulator, MarR family (MarR) (PDB:1JGS)	Transcription	K	2.1e-81
AA3	1681	COG1061	Superfamily II DNA or RNA helicase (SSL2) (PDB:6JDE)	Transcription	K	1.2e-44
AA3	1682	COG1804	Crotonobetainyl-CoA:carnitine CoA-transferase CaiB and related acyl-CoA transferases (CaiB) (PDB:1P5H)	Lipid transport and metabolism	I	1.9e-26
AA3	1683	COG2801	Transposase InsO and inactivated derivatives (Tra5)	Mobilome: prophages, transposons	X	1.9e-19
AA3	1685	COG1752	Predicted acylesterase/phospholipase RssA, containd patatin domain (RssA) (PDB:5FQU)	General function prediction only	R	2.6e-190
AA3	1686	COG0476	Molybdopterin or thiamine biosynthesis adenylyltransferase (ThiF) (PDB:1ZUD) (PUBMED:32239579)	Coenzyme transport and metabolism	H	0
AA3	1687	COG2333	DNA uptake channel protein ComEC C-terminal domain, metallo-beta-lactamase superfamily (ComEC)	Intracellular trafficking, secretion, and vesicular transport	U	3.1e-79
AA3	1688	COG0208	Ribonucleotide reductase beta subunit, ferritin-like domain (NrdB) (PDB:1AV8)	Nucleotide transport and metabolism	F	8.7e-186
AA3	1689	COG0209	Ribonucleotide reductase alpha subunit (NrdA) (PDB:1R1R)	Nucleotide transport and metabolism	F	0
AA3	1690	COG1780	Flavodoxin NrdI, NrdF-interacting activator of class Ib ribonucleotide reductase (NrdI) (PDB:1RLJ) (PUBMED:20688982)	Nucleotide transport and metabolism	F	1.7e-76
AA3	1691	COG0695	Glutaredoxin (GrxC) (PDB:1AAZ)	Posttranslational modification, protein turnover, chaperones	O	1.8e-38
AA3	1692	COG2814	Predicted arabinose efflux permease AraJ, MFS family (AraJ) (PDB:4LDS)	Carbohydrate transport and metabolism	G	2.1e-215
AA3	1693	COG0656	Aldo/keto reductase, related to diketogulonate reductase (ARA1) (PDB:1Q13)	Secondary metabolites biosynthesis, transport and catabolism	Q	3.1e-154
AA3	1697	COG0328	Ribonuclease HI (RnhA) (PDB:1LAW)	Replication, recombination and repair	L	1.1e-99
AA3	1699	COG4581	Superfamily II RNA helicase (Dob10) (PDB:4A4Z)	Replication, recombination and repair	L	0
AA3	1700	COG2141	Flavin-dependent oxidoreductase, luciferase family (includes alkanesulfonate monooxygenase SsuD and methylene tetrahydromethanopterin reductase) (SsuD) (PDB:1BRL)	Coenzyme transport and metabolism	H	1.6e-195
AA3	1701	COG1472	Periplasmic beta-glucosidase and related glycosidases (BglX) (PDB:2X40)	Carbohydrate transport and metabolism	G	0
AA3	1702	COG2211	Na+/melibiose symporter or related transporter (MelB) (PDB:4M64)	Carbohydrate transport and metabolism	G	1.6e-218
AA3	1703	COG1309	DNA-binding protein, AcrR family, includes nucleoid occlusion protein SlmA (AcrR) (PDB:2QOP)	Transcription	K	8.7e-106
AA3	1704	COG0451	Nucleoside-diphosphate-sugar epimerase (WcaG) (PDB:2X4G)	Cell wall/membrane/envelope biogenesis	M	2.3e-163
AA3	1705	COG2890	Methylase of polypeptide chain release factors (HemK) (PDB:1NV8)	Translation, ribosomal structure and biogenesis	J	5.4e-296
AA3	1706	COG0640	DNA-binding transcriptional regulator, ArsR family (ArsR) (PDB:3F6V)	Transcription	K	1.5e-63
AA3	1707	COG2814	Predicted arabinose efflux permease AraJ, MFS family (AraJ) (PDB:4LDS)	Carbohydrate transport and metabolism	G	2.5e-94
AA3	1709	COG1734	RNA polymerase-binding transcription factor DksA (DksA) (PDB:1TJL)	Transcription	K	8.7e-55
AA3	1710	COG2141	Flavin-dependent oxidoreductase, luciferase family (includes alkanesulfonate monooxygenase SsuD and methylene tetrahydromethanopterin reductase) (SsuD) (PDB:1BRL)	Coenzyme transport and metabolism	H	1.3e-194
AA3	1713	COG4974	Site-specific recombinase XerD (XerD) (PDB:1A0P)	Replication, recombination and repair	L	2.8e-173
AA3	1714	COG3506	Regulation of enolase protein 1 (function unknown), concanavalin A-like superfamily (Ree1) (PDB:3MEP)	Function unknown	S	3.8e-106
AA3	1715	COG0494	8-oxo-dGTP pyrophosphatase MutT and related house-cleaning NTP pyrophosphohydrolases, NUDIX family (MutT) (PDB:4V14)	Defense mechanisms	V	1.3e-103
AA3	1716	COG0504	CTP synthase (UTP-ammonia lyase) (PyrG) (PDB:1S1M)	Nucleotide transport and metabolism	F	0
AA3	1717	COG0497	DNA repair ATPase RecN (RecN) (PDB:4AD8)	Replication, recombination and repair	L	9.2e-302
AA3	1718	COG0061	NAD kinase (NadK) (PDB:1SUW)	Coenzyme transport and metabolism	H	2e-173
AA3	1719	COG1189	Predicted rRNA methylase YqxC, contains S4 and FtsJ domains (YqxC) (PDB:3OPN)	Translation, ribosomal structure and biogenesis	J	1e-120
AA3	1721	COG0647	Ribonucleotide monophosphatase NagD, HAD superfamily (NagD) (PDB:1PW5)	Nucleotide transport and metabolism	F	3.4e-187
AA3	1722	COG0457	Tetratricopeptide (TPR) repeat (TPR) (PDB:3AS4)	General function prediction only	R	4.8e-29
AA3	1724	COG0162	Tyrosyl-tRNA synthetase (TyrS) (PDB:4OUD)	Translation, ribosomal structure and biogenesis	J	4.9e-250
AA3	1725	COG2094	3-methyladenine DNA glycosylase Mpg (Mpg) (PDB:1BNK)	Replication, recombination and repair	L	1.5e-128
AA3	1726	COG0165	Argininosuccinate lyase (ArgH) (PDB:1AOS)	Amino acid transport and metabolism	E	5.2e-277
AA3	1727	COG0137	Argininosuccinate synthase (ArgG) (PDB:1J1Z)	Amino acid transport and metabolism	E	2.6e-226
AA3	1728	COG0078	Ornithine carbamoyltransferase (ArgF) (PDB:1A1S)	Amino acid transport and metabolism	E	3.2e-169
AA3	1729	COG4992	Acetylornithine/succinyldiaminopimelate/putrescine aminotransferase (ArgD) (PDB:2E54)	Amino acid transport and metabolism	E	3.8e-228
AA3	1730	COG0548	N-acetylglutamate kinase (ArgB) (PDB:3S6G)	Amino acid transport and metabolism	E	2.6e-190
AA3	1731	COG1364	Glutamate N-acetyltransferase (ornithine transacetylase) (ArgJ) (PDB:1VRA)	Amino acid transport and metabolism	E	6.7e-222
AA3	1732	COG0002	N-acetyl-gamma-glutamylphosphate reductase (ArgC) (PDB:3DR3)	Amino acid transport and metabolism	E	1.9e-202
AA3	1733	COG0072	Phenylalanyl-tRNA synthetase beta subunit (PheT) (PDB:3L4G)	Translation, ribosomal structure and biogenesis	J	0
AA3	1734	COG0016	Phenylalanyl-tRNA synthetase alpha subunit (PheS) (PDB:3L4G)	Translation, ribosomal structure and biogenesis	J	2.7e-195
AA3	1735	COG0566	tRNA G18 (ribose-2'-O)-methylase SpoU (SpoU) (PDB:1GZ0)	Translation, ribosomal structure and biogenesis	J	2.3e-152
AA3	1736	COG0292	Ribosomal protein L20 (RplT) (PDB:1VS6) (PUBMED:30270044)	Translation, ribosomal structure and biogenesis	J	7.2e-61
AA3	1737	COG0291	Ribosomal protein L35 (RpmI) (PDB:1VS6) (PUBMED:28373563)	Translation, ribosomal structure and biogenesis	J	1.3e-26
AA3	1738	COG0290	Translation initiation factor IF-3 (InfC) (PDB:2IFE)	Translation, ribosomal structure and biogenesis	J	7.4e-114
AA3	1740	COG3281	Predicted trehalose synthase (Ble)	Carbohydrate transport and metabolism	G	1.8e-241
AA3	1741	COG2030	Acyl-CoA dehydratase PaaZ (MaoC) (PDB:5ZY8)	Lipid transport and metabolism	I	6.9e-79
AA3	1742	COG3250	Beta-galactosidase/beta-glucuronidase (LacZ) (PDB:5N6U) (PUBMED:19291314)	Carbohydrate transport and metabolism	G	0
AA3	1743	COG5542	Mannosyltransferase related to Gpi18	Carbohydrate transport and metabolism	G	2.4e-09
AA3	1744	COG5890	Uncharacterized sporulation proteins YjcM and YhbB, contain C-terminal amidase domain (YhbB)	Cell cycle control, cell division, chromosome partitioning	D	3.6e-107
AA3	1747	COG1670	Protein N-acetyltransferase, RimJ/RimL family (RimL) (PDB:1S7F)	Translation, ribosomal structure and biogenesis	J	3.5e-124
AA3	1748	COG1210	UTP-glucose-1-phosphate uridylyltransferase (GalU) (PDB:2E3D)	Cell wall/membrane/envelope biogenesis	M	5.6e-166
AA3	1749	COG0212	5-formyltetrahydrofolate cyclo-ligase (FAU1) (PDB:1SBQ)	Coenzyme transport and metabolism	H	2e-99
AA3	1750	COG2331	Predicted nucleic acid-binding protein, contains Zn-ribbon domain	General function prediction only	R	3.1e-37
AA3	1751	COG1970	Large-conductance mechanosensitive channel (MscL) (PDB:2OAR)	Cell wall/membrane/envelope biogenesis	M	3.7e-65
AA3	1752	COG0558	Phosphatidylglycerophosphate synthase (PgsA) (PDB:4MND)	Lipid transport and metabolism	I	2.6e-102
AA3	1754	COG1112	Superfamily I DNA and/or RNA helicase (DNA2) (PDB:2GJK)	Replication, recombination and repair	L	0
AA3	1755	COG2301	Citrate lyase beta subunit (CitE) (PDB:4ROQ)	Carbohydrate transport and metabolism	G	2.6e-154
AA3	1757	COG0654	2-polyprenyl-6-methoxyphenol hydroxylase and related FAD-dependent oxidoreductases (UbiH) (PDB:1BF3)	Coenzyme transport and metabolism	H	2.8e-239
AA3	1758	COG0667	Pyridoxal reductase PdxI or related oxidoreductase, aldo/keto reductase family (PdxI) (PDB:1LQA) (PUBMED:32253339)	Coenzyme transport and metabolism	H	5.1e-163
AA3	1760	COG0604	NADPH:quinone reductase or related Zn-dependent oxidoreductase (Qor) (PDB:2VCY)	Energy production and conversion	C	3.4e-176
AA3	1761	COG1309	DNA-binding protein, AcrR family, includes nucleoid occlusion protein SlmA (AcrR) (PDB:2QOP)	Transcription	K	1e-106
AA3	1762	COG2814	Predicted arabinose efflux permease AraJ, MFS family (AraJ) (PDB:4LDS)	Carbohydrate transport and metabolism	G	2.2e-259
AA3	1763	COG1126	ABC-type polar amino acid transport system, ATPase component (GlnQ) (PDB:4YMS)	Amino acid transport and metabolism	E	1.7e-138
AA3	1764	COG0765	ABC-type amino acid transport system, permease component (HisM) (PDB:4YMS)	Amino acid transport and metabolism	E	4e-155
AA3	1765	COG0834	ABC-type amino acid transport/signal transduction system, periplasmic component/domain (HisJ) (PDB:1GGG)	Amino acid transport and metabolism	E	9.4e-127
AA3	1766	COG3542	Predicted sugar epimerase, cupin superfamily (CFF1) (PDB:1XE7) (PUBMED:15608122)	General function prediction only	R	1.1e-90
AA3	1767	COG0402	Cytosine/adenosine deaminase or related metal-dependent hydrolase (SsnA) (PDB:3O7U)	Nucleotide transport and metabolism	F	2.9e-258
AA3	1768	COG0499	S-adenosylhomocysteine hydrolase (SAM1) (PDB:1A7A)	Coenzyme transport and metabolism	H	0
AA3	1769	COG0695	Glutaredoxin (GrxC) (PDB:1AAZ)	Posttranslational modification, protein turnover, chaperones	O	4e-38
AA3	1770	COG3618	Predicted metal-dependent hydrolase, TIM-barrel fold	General function prediction only	R	5.5e-159
AA3	1771	COG0179	2-keto-4-pentenoate hydratase/2-oxohepta-3-ene-1,7-dioic acid hydratase (catechol pathway) (YcgM) (PDB:1GTT)	Secondary metabolites biosynthesis, transport and catabolism	Q	1e-163
AA3	1772	COG1028	NAD(P)-dependent dehydrogenase, short-chain alcohol dehydrogenase family (FabG) (PDB:6L1H)	Lipid transport and metabolism	I	3.7e-133
AA3	1773	COG2186	DNA-binding transcriptional regulator, FadR family (FadR) (PDB:1E2X)	Transcription	K	6.6e-118
AA3	1774	COG2261	Uncharacterized membrane protein YeaQ/YmgE, transglycosylase-associated protein family (YeaQ)	General function prediction only	R	9.6e-31
AA3	1775	COG0667	Pyridoxal reductase PdxI or related oxidoreductase, aldo/keto reductase family (PdxI) (PDB:1LQA) (PUBMED:32253339)	Coenzyme transport and metabolism	H	2.1e-178
AA3	1776	COG3254	L-rhamnose mutarotase (RhaM) (PDB:1X8D)	Cell wall/membrane/envelope biogenesis	M	9.9e-56
AA3	1777	COG3669	Alpha-L-fucosidase (AfuC) (PDB:1HL8) (PUBMED:16855233)	Carbohydrate transport and metabolism	G	3.5e-272
AA3	1778	COG0395	ABC-type glycerol-3-phosphate transport system, permease component (UgpE) (PDB:1VR4)	Carbohydrate transport and metabolism	G	1e-166
AA3	1779	COG1175	ABC-type sugar transport system, permease component (UgpA) (PDB:3FH6)	Carbohydrate transport and metabolism	G	1.5e-182
AA3	1780	COG1653	ABC-type glycerol-3-phosphate transport system, periplasmic component (UgpB) (PDB:2Z8D)	Carbohydrate transport and metabolism	G	1.4e-211
AA3	1781	COG4948	L-alanine-DL-glutamate epimerase or related enzyme of enolase superfamily (RspA) (PDB:1BKH)	Cell wall/membrane/envelope biogenesis	M	6.4e-258
AA3	1782	COG1309	DNA-binding protein, AcrR family, includes nucleoid occlusion protein SlmA (AcrR) (PDB:2QOP)	Transcription	K	3.5e-102
AA3	1783	COG2814	Predicted arabinose efflux permease AraJ, MFS family (AraJ) (PDB:4LDS)	Carbohydrate transport and metabolism	G	0
AA3	1784	COG2334	Ser/Thr protein kinase RdoA involved in Cpx stress response, MazF antagonist (SrkA) (PDB:1ZYL)	Signal transduction mechanisms	T	8.6e-55
AA3	1786	COG2268	Uncharacterized membrane protein YqiK, contains Band7/PHB/SPFH domain (YqiK) (PDB:1WIN)	Function unknown	S	1.6e-129
AA3	1787	COG0171	NH3-dependent NAD+ synthetase (NadE) (PDB:3HMQ)	Coenzyme transport and metabolism	H	5.2e-152
AA3	1789	COG5271	Midasin, AAA ATPase with vWA domain, involved in ribosome maturation (MDN1) (PDB:6HYP)	Translation, ribosomal structure and biogenesis	J	5.8e-19
AA3	1790	COG1846	DNA-binding transcriptional regulator, MarR family (MarR) (PDB:1JGS)	Transcription	K	1.7e-66
AA3	1791	COG0534	Na+-driven multidrug efflux pump, DinF/NorM/MATE family (NorM) (PDB:3VVN) (PUBMED:29915058)	Defense mechanisms	V	2e-249
AA3	1793	COG0628	Predicted PurR-regulated permease PerM (PerM)	General function prediction only	R	1e-163
AA3	1794	COG0137	Argininosuccinate synthase (ArgG) (PDB:1J1Z)	Amino acid transport and metabolism	E	1.7e-275
AA3	1795	COG0596	2-succinyl-6-hydroxy-2,4-cyclohexadiene-1-carboxylate synthase MenH and related esterases, alpha/beta hydrolase fold (MenH) (PDB:4MYS)	Coenzyme transport and metabolism	H	1.8e-221
AA3	1796	COG1524	c-di-AMP phosphodiesterase AtaC or nucleotide pyrophosphatase, AlkP superfamily (AtaC) (PDB:1EI6) (PUBMED:32188788)	Signal transduction mechanisms	T	1.3e-267
AA3	1797	COG0546	Phosphoglycolate phosphatase, HAD superfamily (Gph) (PDB:2NYV)	Energy production and conversion	C	6.5e-121
AA3	1798	COG1840	ABC-type Fe3+ transport system, periplasmic component (AfuA) (PDB:6IVY)	Inorganic ion transport and metabolism	P	9e-202
AA3	1799	COG1177	ABC-type spermidine/putrescine transport system, permease component II (PotC)	Amino acid transport and metabolism	E	8.2e-13
AA3	1800	COG1176	ABC-type spermidine/putrescine transport system, permease component I (PotB)	Amino acid transport and metabolism	E	1.8e-135
AA3	1801	COG3842	ABC-type Fe3+/spermidine/putrescine transport systems, ATPase component (PotA) (PDB:1Z47)	Amino acid transport and metabolism	E	8.5e-214
AA3	1802	COG0665	Glycine/D-amino acid oxidase (deaminating) (DadA) (PDB:3AWI)	Amino acid transport and metabolism	E	3.1e-216
AA3	1803	COG2188	DNA-binding transcriptional regulator, GntR family (MngR) (PDB:2WV0)	Transcription	K	1.2e-139
AA3	1804	COG1266	Membrane protease YdiL, CAAX protease family (YdiL)	Posttranslational modification, protein turnover, chaperones	O	6.4e-06
AA3	1805	COG1266	Membrane protease YdiL, CAAX protease family (YdiL)	Posttranslational modification, protein turnover, chaperones	O	8.1e-07
AA3	1809	COG4974	Site-specific recombinase XerD (XerD) (PDB:1A0P)	Replication, recombination and repair	L	0
AA3	1810	COG4974	Site-specific recombinase XerD (XerD) (PDB:1A0P)	Replication, recombination and repair	L	1.7e-219
AA3	1811	COG1403	5-methylcytosine-specific restriction endonuclease McrA (McrA)	Defense mechanisms	V	4.6e-98
AA3	1812	COG1403	5-methylcytosine-specific restriction endonuclease McrA (McrA)	Defense mechanisms	V	4.1e-49
AA3	1813	COG0791	Cell wall-associated hydrolase, NlpC_P60 family (NlpC) (PDB:2EVR)	Cell wall/membrane/envelope biogenesis	M	1.4e-129
AA3	1814	COG1321	Mn-dependent transcriptional regulator MntR, DtxR family (MntR) (PDB:1B1B)	Transcription	K	1.4e-126
AA3	1815	COG1932	Phosphoserine aminotransferase (SerC) (PDB:1BJN)	Coenzyme transport and metabolism	H	1.5e-207
AA3	1817	COG1278	Cold shock protein, CspA family (CspC) (PDB:1C9O)	Transcription	K	9.5e-66
AA3	1819	COG2378	Predicted DNA-binding transcriptional regulator YobV, contains HTH and WYL domains (YobV)	Transcription	K	1.6e-22
AA3	1820	COG1061	Superfamily II DNA or RNA helicase (SSL2) (PDB:6JDE)	Transcription	K	0
AA3	1821	COG0745	DNA-binding response regulator, OmpR family, contains REC and winged-helix (wHTH) domain (OmpR) (PDB:1XHF)	Signal transduction mechanisms	T	3.6e-127
AA3	1822	COG0642	Signal transduction histidine kinase (BaeS) (PDB:1JOY)	Signal transduction mechanisms	T	0
AA3	1823	COG2852	Very-short-patch-repair endonuclease (YcjD) (PDB:3HRL)	Replication, recombination and repair	L	7.7e-35
AA3	1824	COG0459	Chaperonin GroEL (HSP60 family) (GroEL) (PDB:1AON)	Posttranslational modification, protein turnover, chaperones	O	2.5e-288
AA3	1825	COG1278	Cold shock protein, CspA family (CspC) (PDB:1C9O)	Transcription	K	3.7e-32
AA3	1828	COG4427	Uncharacterized conserved protein, DUF2332 domain	Function unknown	S	2.8e-181
AA3	1829	COG2153	Predicted N-acyltransferase, GNAT family (ElaA) (PDB:1XEB)	General function prediction only	R	2.4e-90
AA3	1830	COG0229	Peptide methionine sulfoxide reductase MsrB (MsrB) (PDB:1L1D)	Posttranslational modification, protein turnover, chaperones	O	3.7e-79
AA3	1832	COG0667	Pyridoxal reductase PdxI or related oxidoreductase, aldo/keto reductase family (PdxI) (PDB:1LQA) (PUBMED:32253339)	Coenzyme transport and metabolism	H	5.6e-196
AA3	1833	COG0596	2-succinyl-6-hydroxy-2,4-cyclohexadiene-1-carboxylate synthase MenH and related esterases, alpha/beta hydrolase fold (MenH) (PDB:4MYS)	Coenzyme transport and metabolism	H	2.1e-147
AA3	1834	COG0062	NAD(P)H-hydrate repair enzyme Nnr, NAD(P)H-hydrate epimerase domain (Nnr1) (PDB:3RRB)	Nucleotide transport and metabolism	F	1.1e-123
AA3	1835	COG0371	Glycerol dehydrogenase or related enzyme, iron-containing ADH family (GldA) (PDB:3S99) (PUBMED:20688982)	Energy production and conversion	C	1.4e-208
AA3	1836	COG2321	Predicted metalloprotease (YpfJ)	General function prediction only	R	2.7e-167
AA3	1837	COG1651	Protein thiol-disulfide isomerase DsbC (DsbG) (PDB:2HI7)	Posttranslational modification, protein turnover, chaperones	O	1.6e-138
AA3	1838	COG3839	ABC-type sugar transport system, ATPase component MalK (MalK) (PDB:2ONK)	Carbohydrate transport and metabolism	G	3.6e-206
AA3	1840	COG0566	tRNA G18 (ribose-2'-O)-methylase SpoU (SpoU) (PDB:1GZ0)	Translation, ribosomal structure and biogenesis	J	1e-178
AA3	1841	COG0215	Cysteinyl-tRNA synthetase (CysS) (PDB:1LI5)	Translation, ribosomal structure and biogenesis	J	2.6e-273
AA3	1842	COG0245	2C-methyl-D-erythritol 2,4-cyclodiphosphate synthase (IspF) (PDB:1GX1)	Lipid transport and metabolism	I	2.9e-209
AA3	1843	COG1329	RNA polymerase-interacting regulator, CarD/CdnL/TRCF family (CdnL) (PDB:4ILU)	Transcription	K	8.4e-83
AA3	1845	COG0745	DNA-binding response regulator, OmpR family, contains REC and winged-helix (wHTH) domain (OmpR) (PDB:1XHF)	Signal transduction mechanisms	T	4e-123
AA3	1846	COG5002	Sensor histidine kinase WalK (WalK) (PDB:4I5S)	Signal transduction mechanisms	T	2.5e-208
AA3	1847	COG0704	Phosphate uptake regulator PhoU (PhoU) (PDB:1T8B)	Inorganic ion transport and metabolism	P	7.5e-114
AA3	1848	COG0645	Predicted kinase, contains AAA domain (PDB:2RHM)	General function prediction only	R	1.3e-100
AA3	1849	COG0588	Phosphoglycerate mutase (BPG-dependent) (GpmA) (PDB:1E58)	Carbohydrate transport and metabolism	G	8e-141
AA3	1851	COG0354	Folate-binding protein YgfZ, synthesis and repair of Fe-S clusters (YgfZ) (PDB:1NRK) (PUBMED:27941785;22081392)	Posttranslational modification, protein turnover, chaperones	O	2.6e-201
AA3	1852	COG2967	Uncharacterized conserved protein ApaG affecting Mg2+/Co2+ transport (ApaG) (PDB:1TZA)	Inorganic ion transport and metabolism	P	1.7e-24
AA3	1855	COG0745	DNA-binding response regulator, OmpR family, contains REC and winged-helix (wHTH) domain (OmpR) (PDB:1XHF)	Signal transduction mechanisms	T	1.3e-121
AA3	1856	COG0456	Ribosomal protein S18 acetylase RimI and related acetyltransferases (RimI) (PDB:1GHE)	Translation, ribosomal structure and biogenesis	J	3e-152
AA3	1858	COG3209	Uncharacterized conserved protein RhaS, contains 28 RHS repeats (RhsA) (PDB:4IGL)	General function prediction only	R	0
AA3	1860	COG0855	Polyphosphate kinase (Ppk) (PDB:1XDO)	Inorganic ion transport and metabolism	P	0
AA3	1861	COG1051	ADP-ribose pyrophosphatase YjhB, NUDIX family (YjhB) (PDB:3GZ5)	Nucleotide transport and metabolism	F	2.1e-178
AA3	1862	COG0226	ABC-type phosphate transport system, periplasmic component (PstS) (PDB:2Q9T)	Inorganic ion transport and metabolism	P	8.4e-187
AA3	1863	COG0573	ABC-type phosphate transport system, permease component (PstC)	Inorganic ion transport and metabolism	P	8.9e-161
AA3	1864	COG0581	ABC-type phosphate transport system, permease component (PstA)	Inorganic ion transport and metabolism	P	7.7e-185
AA3	1865	COG1117	ABC-type phosphate transport system, ATPase component (PstB)	Inorganic ion transport and metabolism	P	9.6e-145
AA3	1866	COG5343	Anti-sigma-K factor RskA (RskA) (PUBMED:16011798;15972856)	Signal transduction mechanisms	T	2.1e-26
AA3	1867	COG1595	DNA-directed RNA polymerase specialized sigma subunit, sigma24 family (RpoE) (PDB:2Q1Z)	Transcription	K	1.3e-104
AA3	1870	COG4973	Site-specific recombinase XerC (XerC)	Replication, recombination and repair	L	3.3e-210
AA3	1871	COG1396	Transcriptional regulator, contains XRE-family HTH domain (HipB) (PDB:1ADR)	Transcription	K	6.3e-06
AA3	1872	COG3311	DNA-binding transcriptional regulator AlpA (AlpA)	Transcription	K	1.9e-31
AA3	1875	COG0758	Predicted Rossmann fold nucleotide-binding protein DprA/Smf involved in DNA uptake (Smf) (PDB:3MAJ)	Replication, recombination and repair	L	1.8e-135
AA3	1876	COG4916	Uncharacterized conserved protein	Function unknown	S	4.7e-09
AA3	1879	COG2755	Lysophospholipase L1 or related esterase. Includes spore coat protein LipC/YcsK (TesA) (PDB:1BWP)	Cell cycle control, cell division, chromosome partitioning	D	1.4e-129
AA3	1881	COG2017	Galactose mutarotase or related enzyme (GalM) (PDB:1LUR)	Carbohydrate transport and metabolism	G	5.6e-184
AA3	1882	COG1349	DNA-binding transcriptional regulator of sugar metabolism, DeoR/GlpR family (GlpR)	Transcription	K	7.9e-148
AA3	1883	COG1085	Galactose-1-phosphate uridylyltransferase (GalT) (PDB:1GUP)	Carbohydrate transport and metabolism	G	2.6e-212
AA3	1884	COG0153	Galactokinase (GalK) (PDB:1PIE)	Carbohydrate transport and metabolism	G	1.3e-211
AA3	1886	COG0190	5,10-methylene-tetrahydrofolate dehydrogenase/Methenyl tetrahydrofolate cyclohydrolase (FolD) (PDB:1A4I)	Coenzyme transport and metabolism	H	3.6e-167
AA3	1887	COG0112	Glycine/serine hydroxymethyltransferase (GlyA) (PDB:1BJ4)	Amino acid transport and metabolism	E	4.1e-241
AA3	1888	COG2127	ATP-dependent Clp protease adapter protein ClpS (ClpS) (PDB:1LZW)	Posttranslational modification, protein turnover, chaperones	O	5.2e-51
AA3	1890	COG4291	Uncharacterized membrane protein (PUBMED:30962626)	Function unknown	S	2e-114
AA3	1891	COG1846	DNA-binding transcriptional regulator, MarR family (MarR) (PDB:1JGS)	Transcription	K	3e-68
AA3	1892	COG2814	Predicted arabinose efflux permease AraJ, MFS family (AraJ) (PDB:4LDS)	Carbohydrate transport and metabolism	G	1.3e-226
AA3	1893	COG0788	Formyltetrahydrofolate hydrolase (PurU) (PDB:3O1L)	Nucleotide transport and metabolism	F	2.8e-161
AA3	1895	COG1820	N-acetylglucosamine-6-phosphate deacetylase (NagA) (PDB:1O12)	Carbohydrate transport and metabolism	G	2.8e-188
AA3	1896	COG1506	Dipeptidyl aminopeptidase/acylaminoacyl peptidase (DAP2) (PDB:2JBW)	Amino acid transport and metabolism	E	3.8e-169
AA3	1898	COG1168	Bifunctional PLP-dependent enzyme with beta-cystathionase and maltose regulon repressor activities (MalY) (PDB:4DGT)	Amino acid transport and metabolism	E	4.6e-231
AA3	1899	COG0363	6-phosphogluconolactonase/Glucosamine-6-phosphate isomerase/deaminase (NagB) (PDB:2RI0) (PUBMED:24163345)	Carbohydrate transport and metabolism	G	9.3e-140
AA3	1900	COG1051	ADP-ribose pyrophosphatase YjhB, NUDIX family (YjhB) (PDB:3GZ5)	Nucleotide transport and metabolism	F	9.5e-87
AA3	1901	COG3842	ABC-type Fe3+/spermidine/putrescine transport systems, ATPase component (PotA) (PDB:1Z47)	Amino acid transport and metabolism	E	6.4e-192
AA3	1902	COG1177	ABC-type spermidine/putrescine transport system, permease component II (PotC)	Amino acid transport and metabolism	E	7.9e-151
AA3	1903	COG4132	ABC-type uncharacterized transport system, permease component	General function prediction only	R	3.5e-168
AA3	1904	COG1840	ABC-type Fe3+ transport system, periplasmic component (AfuA) (PDB:6IVY)	Inorganic ion transport and metabolism	P	6.4e-206
AA3	1905	COG4430	Uncharacterized conserved protein YdeI, YjbR/CyaY-like superfamily, DUF1801 family (YdeI)	Function unknown	S	3.3e-70
AA3	1906	COG5340	Abortive phage infection protein AbiEi, antitoxin conponent of an AbiEi-AbiEii TA system (AbiEi) (PUBMED:24465005;29518409)	Defense mechanisms	V	1.3e-34
AA3	1907	COG0383	Alpha-mannosidase (MngB) (PDB:5KBP) (PUBMED:14645248)	Carbohydrate transport and metabolism	G	0
AA3	1908	COG0395	ABC-type glycerol-3-phosphate transport system, permease component (UgpE) (PDB:1VR4)	Carbohydrate transport and metabolism	G	1.2e-146
AA3	1909	COG1175	ABC-type sugar transport system, permease component (UgpA) (PDB:3FH6)	Carbohydrate transport and metabolism	G	4.6e-157
AA3	1910	COG1653	ABC-type glycerol-3-phosphate transport system, periplasmic component (UgpB) (PDB:2Z8D)	Carbohydrate transport and metabolism	G	9.8e-254
AA3	1911	COG0384	Predicted epimerase YddE/YHI9, PhzF superfamily (YHI9) (PDB:1SDJ) (PUBMED:24914732)	General function prediction only	R	6.9e-157
AA3	1912	COG3204	Uncharacterized Ca-binding beta-propeller protein YjiK (YjiK) (PDB:3QQZ)	General function prediction only	R	1e-136
AA3	1913	COG1940	Sugar kinase of the NBD/HSP70 family, may contain an N-terminal HTH domain (NagC) (PDB:1WOQ)	Carbohydrate transport and metabolism	G	1.1e-222
AA3	1914	COG1247	L-amino acid N-acyltransferase MnaT (MnaT) (PDB:3DR6) (PUBMED:27941785)	Amino acid transport and metabolism	E	4.7e-43
AA3	1915	COG3695	Alkylated DNA nucleotide flippase Atl1, participates in nucleotide excision repair, Ada-like DNA-binding domain (Atl1) (PDB:2KIF) (PUBMED:19516334)	Transcription	K	1.4e-60
AA3	1916	COG3152	Uncharacterized membrane protein YhaH, DUF805 family (yhaH)	Function unknown	S	1.2e-72
AA3	1917	COG1132	ABC-type multidrug transport system, ATPase and permease component (MdlB) (PDB:2HYD)	Defense mechanisms	V	0
AA3	1918	COG1132	ABC-type multidrug transport system, ATPase and permease component (MdlB) (PDB:2HYD)	Defense mechanisms	V	0
AA3	1920	COG0138	AICAR transformylase/IMP cyclohydrolase PurH (PurH) (PDB:1G8M)	Nucleotide transport and metabolism	F	4.5e-277
AA3	1921	COG0299	Folate-dependent phosphoribosylglycinamide formyltransferase PurN (PurN) (PDB:1C2T) (PUBMED:25013077)	Nucleotide transport and metabolism	F	3e-106
AA3	1922	COG2311	Uncharacterized membrane protein YeiB (YeiB)	Function unknown	S	2.6e-08
AA3	1923	COG0074	Succinyl-CoA synthetase, alpha subunit (SucD) (PDB:1CQI)	Energy production and conversion	C	1.7e-158
AA3	1924	COG0045	Succinyl-CoA synthetase, beta subunit (SucC) (PDB:1SCU)	Energy production and conversion	C	1.7e-209
AA3	1925	COG5485	Predicted ester cyclase (PDB:3EHC)	General function prediction only	R	1.6e-77
AA3	1928	COG3662	Uncharacterized conserved protein, DUF2236 family	Function unknown	S	1.3e-149
AA3	1929	COG0462	Phosphoribosylpyrophosphate synthetase (PrsA) (PDB:1DKR)	Nucleotide transport and metabolism	F	6.4e-155
AA3	1930	COG1488	Nicotinic acid phosphoribosyltransferase (PncB) (PDB:1VLP)	Coenzyme transport and metabolism	H	2e-303
AA3	1931	COG1051	ADP-ribose pyrophosphatase YjhB, NUDIX family (YjhB) (PDB:3GZ5)	Nucleotide transport and metabolism	F	1.7e-121
AA3	1932	COG0259	Pyridoxine/pyridoxamine 5'-phosphate oxidase (PdxH) (PDB:1CI0)	Coenzyme transport and metabolism	H	2.1e-118
AA3	1933	COG4264	Siderophore synthetase component IucA/IucC/SbnC (IucA) (PDB:2W02) (PUBMED:19775248)	Inorganic ion transport and metabolism	P	0
AA3	1934	COG3486	Lysine/ornithine N-monooxygenase (IucD) (PDB:3S5W)	Secondary metabolites biosynthesis, transport and catabolism	Q	5.2e-271
AA3	1935	COG0076	Glutamate or tyrosine decarboxylase or a related PLP-dependent protein (GadA) (PDB:1XEY)	Amino acid transport and metabolism	E	1.3e-264
AA3	1936	COG0210	Superfamily I DNA or RNA helicase (UvrD) (PDB:6PPR)	Replication, recombination and repair	L	0
AA3	1937	COG0584	Glycerophosphoryl diester phosphodiesterase (UgpQ) (PDB:1O1Z)	Lipid transport and metabolism	I	2.5e-193
AA3	1938	COG3739	Uncharacterized membrane protein YoaT, DUF817 family (YoaT)	Function unknown	S	4.3e-185
AA3	1939	COG4760	Uncharacterized membrane protein, YccA/Bax inhibitor family	Function unknown	S	3.1e-144
AA3	1940	COG0518	GMP synthase, glutamine amidotransferase domain (GuaA1) (PDB:4WIM)	Nucleotide transport and metabolism	F	1.4e-299
AA3	1941	COG0518	GMP synthase, glutamine amidotransferase domain (GuaA1) (PDB:4WIM)	Nucleotide transport and metabolism	F	1.2e-22
AA3	1942	COG3346	Cytochrome oxidase assembly protein ShyY1 (Shy1)	Posttranslational modification, protein turnover, chaperones	O	1.4e-134
AA3	1943	COG0475	Kef-type K+ transport system, membrane component KefB (KefB) (PDB:4BWZ)	Inorganic ion transport and metabolism	P	2.1e-206
AA3	1944	COG0490	K+/H+ antiporter KhtSTU, c-di-AMP-binding regulatory subunit KhtT, contains RCK_C (TrkA_C) domain (KhtT) (PDB:4J90) (PUBMED:24330391;31061098)	Inorganic ion transport and metabolism	P	1.1e-94
AA3	1945	COG2986	Histidine ammonia-lyase (HutH) (PDB:1B8F)	Amino acid transport and metabolism	E	2.6e-279
AA3	1947	COG0578	Glycerol-3-phosphate dehydrogenase (GlpA) (PDB:2RGH)	Energy production and conversion	C	0
AA3	1948	COG0069	Glutamate synthase domain 2 (GltB2) (PDB:1EA0)	Amino acid transport and metabolism	E	2.7e-209
AA3	1950	COG0410	ABC-type branched-chain amino acid transport system, ATPase component LivF (LivF) (PDB:1JI0) (PUBMED:26527648;32250026)	Amino acid transport and metabolism	E	1.7e-136
AA3	1951	COG0411	ABC-type branched-chain amino acid transport system, ATPase component LivG (LivG) (PDB:1G9X) (PUBMED:29514851)	Amino acid transport and metabolism	E	7.3e-157
AA3	1952	COG4177	ABC-type branched-chain amino acid transport system, permease component (LivM)	Amino acid transport and metabolism	E	7.8e-168
AA3	1953	COG0559	Branched-chain amino acid ABC-type transport system, permease component (LivH)	Amino acid transport and metabolism	E	8.8e-221
AA3	1954	COG0516	IMP dehydrogenase/GMP reductase (GuaB) (PDB:1B3O)	Nucleotide transport and metabolism	F	1.5e-279
AA3	1955	COG0683	ABC-type branched-chain amino acid transport system, periplasmic component (LivK) (PDB:1USG)	Amino acid transport and metabolism	E	4.4e-222
AA3	1956	COG2962	Membrane protein RarD, contains two EamA domains, drug/metabolite transporter family (RarD) (PUBMED:26335199)	General function prediction only	R	1.3e-156
AA3	1957	COG0234	Co-chaperonin GroES (HSP10) (GroES)	Posttranslational modification, protein turnover, chaperones	O	7.8e-47
AA3	1958	COG2265	tRNA/tmRNA/rRNA uracil-C5-methylase, TrmA/RlmC/RlmD family (TrmA) (PDB:1UWV)	Translation, ribosomal structure and biogenesis	J	5.5e-131
AA3	1960	COG0533	tRNA A37 threonylcarbamoyltransferase TsaD (TsaD) (PDB:3ENO) (PUBMED:23072323;21285948;32385138)	Translation, ribosomal structure and biogenesis	J	2.6e-185
AA3	1961	COG0456	Ribosomal protein S18 acetylase RimI and related acetyltransferases (RimI) (PDB:1GHE)	Translation, ribosomal structure and biogenesis	J	9.1e-89
AA3	1962	COG1214	tRNA A37 threonylcarbamoyladenosine modification protein TsaB (TsaB) (PDB:1OKJ)	Translation, ribosomal structure and biogenesis	J	2.8e-113
AA3	1963	COG3177	Fic family protein (PDB:3CUC)	Transcription	K	3.2e-221
AA3	1964	COG4639	Predicted kinase (PDB:4GP6)	General function prediction only	R	0
AA3	1965	COG2230	Cyclopropane fatty-acyl-phospholipid synthase and related methyltransferases (Cfa) (PDB:5Z9O)	Lipid transport and metabolism	I	3.5e-270
AA3	1966	COG0802	tRNA A37 threonylcarbamoyladenosine biosynthesis protein TsaE (TsaE) (PDB:1FL9)	Translation, ribosomal structure and biogenesis	J	1.2e-87
AA3	1967	COG0787	Alanine racemase (Alr) (PDB:1BD0)	Cell wall/membrane/envelope biogenesis	M	1.9e-218
AA3	1968	COG0787	Alanine racemase (Alr) (PDB:1BD0)	Cell wall/membrane/envelope biogenesis	M	3.7e-203
AA3	1969	COG0736	Phosphopantetheinyl transferase (holo-ACP synthase) (AcpS) (PDB:1F7L)	Lipid transport and metabolism	I	2.2e-62
AA3	1970	COG0449	Glucosamine 6-phosphate synthetase, contains amidotransferase and phosphosugar isomerase domains (GlmS) (PDB:2J6H)	Cell wall/membrane/envelope biogenesis	M	0
AA3	1971	COG0386	Thioredoxin/glutathione peroxidase BtuE, reduces lipid peroxides (BtuE) (PDB:2P5Q) (PUBMED:22931285)	Defense mechanisms	V	6e-89
AA3	1972	COG1072	Panthothenate kinase (CoaA) (PDB:2GA8)	Coenzyme transport and metabolism	H	5.3e-174
AA3	1973	COG1109	Phosphomannomutase (ManB) (PDB:6MNV)	Carbohydrate transport and metabolism	G	2.3e-250
AA3	1974	COG0103	Ribosomal protein S9 (RpsI) (PDB:4V4H)	Translation, ribosomal structure and biogenesis	J	1.8e-80
AA3	1975	COG0102	Ribosomal protein L13 (RplM) (PDB:1VS6)	Translation, ribosomal structure and biogenesis	J	2.8e-80
AA3	1976	COG2374	Predicted extracellular nuclease	General function prediction only	R	0
AA3	1977	COG0491	Glyoxylase or a related metal-dependent hydrolase, beta-lactamase superfamily II (GloB) (PDB:1QH3) (PUBMED:25670698)	General function prediction only	R	1.5e-139
AA3	1978	COG0101	tRNA U38,U39,U40 pseudouridine synthase TruA (TruA) (PDB:1DJ0)	Translation, ribosomal structure and biogenesis	J	1.9e-162
AA3	1979	COG1131	ABC-type multidrug transport system, ATPase component (CcmA) (PDB:5DO7)	Defense mechanisms	V	2.3e-175
AA3	1980	COG0842	ABC-type multidrug transport system, permease component (YadH)	Defense mechanisms	V	5.6e-143
AA3	1981	COG3629	DNA-binding transcriptional regulator DnrI/AfsR/EmbR, SARP family, contains BTAD domain (DnrI) (PDB:2FEZ) (PUBMED:12625841)	Transcription	K	0
AA3	1982	COG3832	Chalcone/flavanone-binding protein YndB, AHSA1/START/SRPBCC domain (YndB) (PDB:2KTE) (PUBMED:20818668)	Lipid transport and metabolism	I	1.8e-93
AA3	1983	COG0640	DNA-binding transcriptional regulator, ArsR family (ArsR) (PDB:3F6V)	Transcription	K	6.7e-58
AA3	1984	COG4129	Uncharacterized membrane protein YgaE, UPF0421/DUF939 family (YgaE)	Function unknown	S	1e-195
AA3	1985	COG0203	Ribosomal protein L17 (RplQ) (PDB:1GD8)	Translation, ribosomal structure and biogenesis	J	8.5e-69
AA3	1986	COG0202	DNA-directed RNA polymerase, alpha subunit/40 kD subunit (RpoA) (PDB:4KN7)	Transcription	K	1.6e-181
AA3	1987	COG0100	Ribosomal protein S11 (RpsK) (PDB:4V4H)	Translation, ribosomal structure and biogenesis	J	5.9e-66
AA3	1988	COG0099	Ribosomal protein S13 (RpsM) (PDB:4V4H)	Translation, ribosomal structure and biogenesis	J	1.6e-60
AA3	1989	COG0257	Ribosomal protein L36 (RpmJ) (PDB:1DFE) (PUBMED:21627333)	Translation, ribosomal structure and biogenesis	J	4e-15
AA3	1990	COG0361	Translation initiation factor IF-1 (InfA) (PDB:5FIM)	Translation, ribosomal structure and biogenesis	J	1.1e-34
AA3	1991	COG1316	Anionic cell wall polymer biosynthesis enzyme TagV/TagU, LytR-Cps2A-Psr (LCP) family (peptidoglycan teichoic acid transferase) (Cps2a) (PDB:2XXP) (PUBMED:29107701)	Cell wall/membrane/envelope biogenesis	M	1.5e-182
AA3	1992	COG0024	Methionine aminopeptidase (Map) (PDB:3J2I)	Translation, ribosomal structure and biogenesis	J	1.2e-158
AA3	1993	COG0563	Adenylate kinase or related kinase (Adk) (PDB:1AK2)	Nucleotide transport and metabolism	F	1.5e-102
AA3	1994	COG0201	Preprotein translocase subunit SecY (SecY) (PDB:1RH5)	Intracellular trafficking, secretion, and vesicular transport	U	3.4e-243
AA3	1995	COG0200	Ribosomal protein L15 (RplO) (PDB:1VS6)	Translation, ribosomal structure and biogenesis	J	5.1e-77
AA3	1996	COG1841	Ribosomal protein L30/L7E (RpmD) (PDB:1VS6)	Translation, ribosomal structure and biogenesis	J	6.8e-25
AA3	1997	COG0098	Ribosomal protein S5 (RpsE) (PDB:4V4H)	Translation, ribosomal structure and biogenesis	J	5.1e-96
AA3	1998	COG0256	Ribosomal protein L18 (RplR) (PDB:1VS6)	Translation, ribosomal structure and biogenesis	J	2.5e-58
AA3	1999	COG0097	Ribosomal protein L6P/L9E (RplF) (PDB:1VS6)	Translation, ribosomal structure and biogenesis	J	2.6e-93
AA3	2000	COG0096	Ribosomal protein S8 (RpsH) (PDB:4V4H)	Translation, ribosomal structure and biogenesis	J	1.1e-67
AA3	2001	COG0094	Ribosomal protein L5 (RplE) (PDB:1VS6)	Translation, ribosomal structure and biogenesis	J	1.9e-105
AA3	2002	COG0198	Ribosomal protein L24 (RplX) (PDB:1VS6)	Translation, ribosomal structure and biogenesis	J	2.8e-59
AA3	2003	COG0093	Ribosomal protein L14 (RplN) (PDB:4V4H)	Translation, ribosomal structure and biogenesis	J	4e-61
AA3	2004	COG0186	Ribosomal protein S17 (RpsQ) (PDB:4V4H)	Translation, ribosomal structure and biogenesis	J	2e-44
AA3	2005	COG0255	Ribosomal protein L29 (RpmC) (PDB:1VS6)	Translation, ribosomal structure and biogenesis	J	2.2e-47
AA3	2006	COG0197	Ribosomal protein L16/L10AE (RplP) (PDB:1WKI)	Translation, ribosomal structure and biogenesis	J	1.1e-75
AA3	2007	COG0092	Ribosomal protein S3 (RpsC) (PDB:1VS6)	Translation, ribosomal structure and biogenesis	J	4.7e-115
AA3	2008	COG0091	Ribosomal protein L22 (RplV) (PDB:1VS6)	Translation, ribosomal structure and biogenesis	J	7.8e-63
AA3	2009	COG0185	Ribosomal protein S19 (RpsS) (PDB:4V4H)	Translation, ribosomal structure and biogenesis	J	5.1e-48
AA3	2010	COG0090	Ribosomal protein L2 (RplB) (PDB:1VS6)	Translation, ribosomal structure and biogenesis	J	5.6e-159
AA3	2011	COG0089	Ribosomal protein L23 (RplW) (PDB:1VS6)	Translation, ribosomal structure and biogenesis	J	1.4e-48
AA3	2012	COG0088	Ribosomal protein L4 (RplD) (PDB:1VS6)	Translation, ribosomal structure and biogenesis	J	1.4e-112
AA3	2013	COG0087	Ribosomal protein L3 (RplC) (PDB:1VS6)	Translation, ribosomal structure and biogenesis	J	1.4e-101
AA3	2014	COG0051	Ribosomal protein S10 (RpsJ) (PDB:4V4H)	Translation, ribosomal structure and biogenesis	J	6e-50
AA3	2016	COG3569	DNA topoisomerase IB (Top1) (PDB:1A31)	Replication, recombination and repair	L	4e-186
AA3	2017	COG1361	S-layer protein MJ0795, predicted component of type IV pili-like system (MJ0795)	General function prediction only	R	4.5e-09
AA3	2019	COG0050	Translation elongation factor EF-Tu, a GTPase (TufA) (PDB:1EFU)	Translation, ribosomal structure and biogenesis	J	1.2e-223
AA3	2020	COG0480	Translation elongation factor EF-G, a GTPase (FusA) (PDB:1DAR)	Translation, ribosomal structure and biogenesis	J	0
AA3	2021	COG0049	Ribosomal protein S7 (RpsG) (PDB:4V4H)	Translation, ribosomal structure and biogenesis	J	1.5e-81
AA3	2022	COG0048	Ribosomal protein S12 (RpsL) (PDB:4V4H)	Translation, ribosomal structure and biogenesis	J	1.4e-61
AA3	2023	COG4640	Uncharacterized protein YvbJ, contains N-terminal Zn ribbon domain (YvbJ)	Function unknown	S	9e-51
AA3	2026	COG3167	Type IV pilus assembly protein PilO (PilO) (PDB:2RJZ)	Cell motility	N	5.9e-08
AA3	2028	COG4972	Type IV pilus assembly protein, ATPase PilM (PilM) (PDB:2YCH)	Cell motility	N	3.5e-190
AA3	2029	COG1989	Prepilin signal peptidase PulO (type II secretory pathway) or related peptidase (PulO)	Cell motility	N	4.2e-130
AA3	2030	COG4726	Type IV pilus assembly protein PilX (PilX)	Cell motility	N	6.1e-41
AA3	2031	COG4795	Type II secretory pathway, PulJ/GspJ component (PulJ)	Intracellular trafficking, secretion, and vesicular transport	U	3.2e-14
AA3	2032	COG4967	Type IV pilus assembly protein PilV (PilV)	Cell motility	N	2.3e-242
AA3	2033	COG2165	Type II secretory pathway, pseudopilin PulG (PulG) (PDB:1AY2)	Cell motility	N	1.8e-18
AA3	2034	COG1459	Type II secretory pathway, component PulF (PulF) (PDB:2VMA)	Cell motility	N	4.7e-215
AA3	2035	COG2805	Type IV pilus assembly protein PilT, pilus retraction ATPase (PilT) (PDB:5FL3)	Cell motility	N	2.6e-285
AA3	2036	COG2804	Type II secretory pathway ATPase GspE/PulE or T4P pilus assembly pathway ATPase PilB (PulE) (PDB:4KSR)	Cell motility	N	6.3e-311
AA3	2037	COG0456	Ribosomal protein S18 acetylase RimI and related acetyltransferases (RimI) (PDB:1GHE)	Translation, ribosomal structure and biogenesis	J	4.5e-193
AA3	2038	COG3324	Lactoylglutathione lyase-related enzyme, vicinal oxygen chelate (VOC) family (VOC) (PDB:3OXH) (PUBMED:31710815)	General function prediction only	R	9.2e-19
AA3	2039	COG0086	DNA-directed RNA polymerase, beta' subunit/160 kD subunit (RpoC) (PDB:1NT9)	Transcription	K	0
AA3	2040	COG0085	DNA-directed RNA polymerase, beta subunit/140 kD subunit (RpoB) (PDB:5UAJ)	Transcription	K	0
AA3	2042	COG2197	DNA-binding response regulator, NarL/FixJ family, contains REC and HTH domains (CitB) (PDB:1A04)	Signal transduction mechanisms	T	5.5e-93
AA3	2043	COG4585	Signal transduction histidine kinase ComP (ComP) (PDB:4GT8)	Signal transduction mechanisms	T	6.4e-212
AA3	2045	COG0421	Spermidine synthase (polyamine aminopropyltransferase) (SpeE) (PDB:6BQ2)	Amino acid transport and metabolism	E	4e-157
AA3	2048	COG3091	Predicted Zn-dependent metalloprotease, SprT family (SprT)	General function prediction only	R	1.4e-13
AA3	2049	COG5516	Uncharacterized conserved protein containing a Zn-ribbon-like motif, possibly RNA-binding (PDB:3H0N)	General function prediction only	R	3.4e-125
AA3	2050	COG1914	Mn2+ or Fe2+ transporter, NRAMP family (MntH) (PDB:5KTE)	Inorganic ion transport and metabolism	P	2e-213
AA3	2051	COG2343	Uncharacterized conserved protein, DUF427 family (PDB:3DJM)	Function unknown	S	2.1e-55
AA3	2052	COG2045	Phosphosulfolactate phosphohydrolase or related enzyme (ComB) (PDB:1VR0)	Coenzyme transport and metabolism	H	7.1e-24
AA3	2053	COG1670	Protein N-acetyltransferase, RimJ/RimL family (RimL) (PDB:1S7F)	Translation, ribosomal structure and biogenesis	J	4.4e-116
AA3	2054	COG3338	Carbonic anhydrase (Cah) (PDB:1KOP) (PUBMED:12730195)	Inorganic ion transport and metabolism	P	1.3e-133
AA3	2056	COG3358	Uncharacterized conserved protein, DUF1684 family (PDB:2LNU)	Function unknown	S	9.3e-110
AA3	2057	COG1725	DNA-binding transcriptional regulator YhcF, GntR family (YhcF) (PDB:4R1H)	Transcription	K	2.5e-55
AA3	2058	COG3868	Predicted glycosyl hydrolase, GH114 family (PDB:5TSY)	Carbohydrate transport and metabolism	G	4.1e-147
AA3	2059	COG0513	Superfamily II DNA and RNA helicase (SrmB) (PDB:3RRM)	Replication, recombination and repair	L	2.6e-221
AA3	2060	COG3237	Uncharacterized conserved protein YjbJ, UPF0337 family (yjbJ) (PDB:1RYK)	Function unknown	S	3e-10
AA3	2061	COG1051	ADP-ribose pyrophosphatase YjhB, NUDIX family (YjhB) (PDB:3GZ5)	Nucleotide transport and metabolism	F	2e-48
AA3	2062	COG0400	Predicted esterase (YpfH)	General function prediction only	R	1.2e-119
AA3	2063	COG1695	DNA-binding transcriptional regulator, PadR family (PadR) (PDB:1XMA) (PUBMED:19096365)	Transcription	K	2.1e-100
AA3	2064	COG1201	Lhr-like helicase (Lhr) (PDB:5V9X)	Replication, recombination and repair	L	0
AA3	2065	COG0266	Formamidopyrimidine-DNA glycosylase (Nei) (PDB:1EE8)	Replication, recombination and repair	L	2.8e-152
AA3	2066	COG0667	Pyridoxal reductase PdxI or related oxidoreductase, aldo/keto reductase family (PdxI) (PDB:1LQA) (PUBMED:32253339)	Coenzyme transport and metabolism	H	1.5e-193
AA3	2067	COG1309	DNA-binding protein, AcrR family, includes nucleoid occlusion protein SlmA (AcrR) (PDB:2QOP)	Transcription	K	2.4e-94
AA3	2068	COG0583	DNA-binding transcriptional regulator, LysR family (LysR) (PDB:2FYI)	Transcription	K	2.8e-173
AA3	2069	COG1279	Arginine exporter protein ArgO (ArgO)	Amino acid transport and metabolism	E	6.2e-142
AA3	2070	COG0531	Serine transporter YbeC, amino acid:H+ symporter family (PotE) (PDB:3LRB)	Amino acid transport and metabolism	E	9.3e-266
AA3	2071	COG0561	Hydroxymethylpyrimidine pyrophosphatase and other HAD family phosphatases (Cof) (PDB:1YMQ)	Coenzyme transport and metabolism	H	7.9e-164
AA3	2072	COG0596	2-succinyl-6-hydroxy-2,4-cyclohexadiene-1-carboxylate synthase MenH and related esterases, alpha/beta hydrolase fold (MenH) (PDB:4MYS)	Coenzyme transport and metabolism	H	1.6e-150
AA3	2073	COG2026	mRNA-degrading endonuclease RelE, toxin component of the RelBE toxin-antitoxin system (RelE) (PDB:1WMI)	Defense mechanisms	V	2.1e-43
AA3	2074	COG2161	Antitoxin component YafN of the YafNO toxin-antitoxin module, PHD/YefM family (StbD) (PDB:2A6Q)	Defense mechanisms	V	7.3e-38
AA3	2075	COG0350	DNA repair enzyme Ada (O6-methylguanine-DNA--protein-cysteine methyltransferase) (AdaB) (PDB:6RLA) (PUBMED:29061663)	Replication, recombination and repair	L	4.7e-92
AA3	2076	COG0122	3-methyladenine DNA glycosylase/8-oxoguanine DNA glycosylase (AlkA) (PDB:1DIZ)	Replication, recombination and repair	L	5.6e-301
AA3	2077	COG2258	N-hydroxylaminopurine reductase YiiM, contains MOSC domain (YiiM) (PDB:1O65) (PUBMED:18312271;29459651)	Nucleotide transport and metabolism	F	7.1e-44
AA3	2078	COG0693	Protein/nucleotide deglycase, PfpI/YajL/DJ-1 family (repair of methylglyoxal-glycated proteins and nucleic acids) (YajL) (PDB:5SY4) (PUBMED:19028889;28596309;26678554)	Defense mechanisms	V	6.3e-95
AA3	2079	COG0637	Beta-phosphoglucomutase, HAD superfamily (YcjU) (PDB:3E58) (PUBMED:29684280)	Carbohydrate transport and metabolism	G	3e-115
AA3	2080	COG1985	Pyrimidine reductase, riboflavin biosynthesis (RibD) (PDB:2O7P)	Coenzyme transport and metabolism	H	2.1e-136
AA3	2081	COG0294	Dihydropteroate synthase (FolP) (PDB:1AD1)	Coenzyme transport and metabolism	H	2.5e-171
AA3	2082	COG0302	GTP cyclohydrolase I (FolE) (PDB:1A8R) (PUBMED:19767425;30692671)	Coenzyme transport and metabolism	H	7.9e-86
AA3	2083	COG2252	Xanthine/guanine/uracil/vitamin C permease GhxP/GhxQ, nucleobase:cation symporter 2 ( NCS2) family (NCS2) (PUBMED:24169576;24214977)	Nucleotide transport and metabolism	F	9e-261
AA3	2088	COG3797	Uncharacterized conserved protein, DUF1697 family (PDB:2HIY)	Function unknown	S	1.3e-90
AA3	2089	COG0346	Catechol 2,3-dioxygenase or related enzyme, vicinal oxygen chelate (VOC) family (GloA) (PDB:3R4Q) (PUBMED:11830595)	Secondary metabolites biosynthesis, transport and catabolism	Q	1.4e-35
AA3	2090	COG1554	Kojibiose phosphorylase YcjT (ATH1) (PDB:1H54) (PUBMED:29684280)	Carbohydrate transport and metabolism	G	0
AA3	2091	COG0637	Beta-phosphoglucomutase, HAD superfamily (YcjU) (PDB:3E58) (PUBMED:29684280)	Carbohydrate transport and metabolism	G	8.3e-141
AA3	2092	COG0645	Predicted kinase, contains AAA domain (PDB:2RHM)	General function prediction only	R	6.7e-36
AA3	2093	COG1051	ADP-ribose pyrophosphatase YjhB, NUDIX family (YjhB) (PDB:3GZ5)	Nucleotide transport and metabolism	F	4.1e-76
AA3	2094	COG0596	2-succinyl-6-hydroxy-2,4-cyclohexadiene-1-carboxylate synthase MenH and related esterases, alpha/beta hydrolase fold (MenH) (PDB:4MYS)	Coenzyme transport and metabolism	H	1e-31
AA3	2095	COG1670	Protein N-acetyltransferase, RimJ/RimL family (RimL) (PDB:1S7F)	Translation, ribosomal structure and biogenesis	J	1.4e-210
AA3	2096	COG1396	Transcriptional regulator, contains XRE-family HTH domain (HipB) (PDB:1ADR)	Transcription	K	1.1e-06
AA3	2097	COG1396	Transcriptional regulator, contains XRE-family HTH domain (HipB) (PDB:1ADR)	Transcription	K	6.7e-41
AA3	2098	COG0745	DNA-binding response regulator, OmpR family, contains REC and winged-helix (wHTH) domain (OmpR) (PDB:1XHF)	Signal transduction mechanisms	T	1.7e-124
AA3	2099	COG2205	K+-sensing histidine kinase KdpD (KdpD) (PDB:2KSF)	Signal transduction mechanisms	T	0
AA3	2100	COG4823	Abortive infection bacteriophage resistance protein (AbiF)	Defense mechanisms	V	1.4e-145
AA3	2101	COG2156	K+-transporting ATPase, KdpC subunit (KdpC) (PDB:5MRW)	Inorganic ion transport and metabolism	P	2.5e-100
AA3	2102	COG2216	K+ transport ATPase, ATPase subunit KdpB (KdpB) (PDB:5MRW)	Inorganic ion transport and metabolism	P	0
AA3	2103	COG2060	K+-transporting ATPase, KdpA subunit (KdpA) (PDB:5MRW)	Inorganic ion transport and metabolism	P	9.2e-310
AA3	2105	COG2378	Predicted DNA-binding transcriptional regulator YobV, contains HTH and WYL domains (YobV)	Transcription	K	3.4e-168
AA3	2106	COG2764	Zn-dependent glyoxalase, PhnB family (PhnB) (PDB:5KEF) (PUBMED:28034013)	Energy production and conversion	C	3.2e-78
AA3	2108	COG1670	Protein N-acetyltransferase, RimJ/RimL family (RimL) (PDB:1S7F)	Translation, ribosomal structure and biogenesis	J	5e-103
AA3	2109	COG2226	Ubiquinone/menaquinone biosynthesis C-methylase UbiE/MenG (UbiE) (PDB:4OBW)	Coenzyme transport and metabolism	H	2.2e-52
AA3	2110	COG1028	NAD(P)-dependent dehydrogenase, short-chain alcohol dehydrogenase family (FabG) (PDB:6L1H)	Lipid transport and metabolism	I	6e-128
AA3	2111	COG3281	Predicted trehalose synthase (Ble)	Carbohydrate transport and metabolism	G	7.8e-25
AA3	2112	COG4989	Predicted oxidoreductase YdhF (YdhF) (PDB:1UR3)	General function prediction only	R	2.1e-178
AA3	2113	COG1670	Protein N-acetyltransferase, RimJ/RimL family (RimL) (PDB:1S7F)	Translation, ribosomal structure and biogenesis	J	5.1e-92
AA3	2114	COG4823	Abortive infection bacteriophage resistance protein (AbiF)	Defense mechanisms	V	1e-166
AA3	2116	COG3537	Putative alpha-1,2-mannosidase (PDB:2WVX)	Carbohydrate transport and metabolism	G	0
AA3	2117	COG0515	Serine/threonine protein kinase (SPS1) (PDB:6G4J)	Signal transduction mechanisms	T	9.1e-195
AA3	2119	COG0671	Membrane-associated phospholipid phosphatase (PgpB) (PDB:1D2T)	Lipid transport and metabolism	I	1.4e-149
AA3	2120	COG0749	DNA polymerase I, 3'-5' exonuclease and polymerase domains (PolA) (PDB:1D8Y)	Replication, recombination and repair	L	0
AA3	2121	COG3422	Uncharacterized conserved protein YegP, UPF0339 family (YegP) (PDB:2K49)	Function unknown	S	4.5e-26
AA3	2124	COG0395	ABC-type glycerol-3-phosphate transport system, permease component (UgpE) (PDB:1VR4)	Carbohydrate transport and metabolism	G	9.2e-157
AA3	2125	COG1175	ABC-type sugar transport system, permease component (UgpA) (PDB:3FH6)	Carbohydrate transport and metabolism	G	5.4e-185
AA3	2126	COG1653	ABC-type glycerol-3-phosphate transport system, periplasmic component (UgpB) (PDB:2Z8D)	Carbohydrate transport and metabolism	G	5.2e-252
AA3	2127	COG0673	Predicted dehydrogenase (MviM) (PDB:3UUW)	General function prediction only	R	1.1e-229
AA3	2128	COG1349	DNA-binding transcriptional regulator of sugar metabolism, DeoR/GlpR family (GlpR)	Transcription	K	2.3e-138
AA3	2129	COG2222	Fructoselysine-6-P-deglycase FrlB or related protein, duplicated sugar isomerase (SIS) domain (AgaS) (PDB:3C3J) (PUBMED:16153181)	Cell wall/membrane/envelope biogenesis	M	5.5e-157
AA3	2130	COG1940	Sugar kinase of the NBD/HSP70 family, may contain an N-terminal HTH domain (NagC) (PDB:1WOQ)	Carbohydrate transport and metabolism	G	1e-158
AA3	2131	COG1820	N-acetylglucosamine-6-phosphate deacetylase (NagA) (PDB:1O12)	Carbohydrate transport and metabolism	G	1.9e-197
AA3	2132	COG1105	1-phosphofructokinase or 6-phosphofructokinase II (FruK) (PDB:2ABQ)	Carbohydrate transport and metabolism	G	1.4e-169
AA3	2133	COG0191	Fructose/tagatose bisphosphate aldolase (Fba) (PDB:1B57)	Carbohydrate transport and metabolism	G	8.1e-150
AA3	2134	COG1760	L-serine deaminase (SdaA) (PDB:4RQO)	Amino acid transport and metabolism	E	5.1e-258
AA3	2135	COG1983	Phage shock protein PspC (stress-responsive transcriptional regulator) (PspC)	Transcription	K	8.5e-31
AA3	2136	COG0169	Shikimate 5-dehydrogenase (AroE) (PDB:1NPD)	Amino acid transport and metabolism	E	2.6e-145
AA3	2137	COG3832	Chalcone/flavanone-binding protein YndB, AHSA1/START/SRPBCC domain (YndB) (PDB:2KTE) (PUBMED:20818668)	Lipid transport and metabolism	I	1.7e-29
AA3	2138	COG1233	Phytoene dehydrogenase-related protein (PDB:4REP)	Secondary metabolites biosynthesis, transport and catabolism	Q	1.9e-279
AA3	2140	COG1670	Protein N-acetyltransferase, RimJ/RimL family (RimL) (PDB:1S7F)	Translation, ribosomal structure and biogenesis	J	1e-129
AA3	2141	COG4591	ABC-type transport system involved in lipoprotein release, permease component LolC (LolE) (PDB:6F49)	Cell wall/membrane/envelope biogenesis	M	7.9e-221
AA3	2142	COG1136	ABC-type lipoprotein export system, ATPase component (LolD) (PDB:5GKO)	Cell wall/membrane/envelope biogenesis	M	9.5e-134
AA3	2143	COG1309	DNA-binding protein, AcrR family, includes nucleoid occlusion protein SlmA (AcrR) (PDB:2QOP)	Transcription	K	3.6e-110
AA3	2144	COG1732	Periplasmic glycine betaine/choline-binding (lipo)protein of an ABC-type transport system (osmoprotectant binding protein) (OsmF) (PDB:4WEP)	Cell wall/membrane/envelope biogenesis	M	3e-191
AA3	2145	COG1174	ABC-type proline/glycine betaine transport system, permease component (OpuBB)	Amino acid transport and metabolism	E	6.3e-125
AA3	2146	COG1125	ABC-type proline/glycine betaine transport system, ATPase component (OpuBA)	Amino acid transport and metabolism	E	1.1e-238
AA3	2147	COG1174	ABC-type proline/glycine betaine transport system, permease component (OpuBB)	Amino acid transport and metabolism	E	1.9e-106
AA3	2148	COG2318	Bacillithiol/mycothiol S-transferase BstA/DinB, DinB/YfiT family (unrelated to E. coli DinB) (DinB) (PDB:2QE9) (PUBMED:22059487;24821014)	Secondary metabolites biosynthesis, transport and catabolism	Q	1.8e-46
AA3	2150	COG3173	Predicted kinase, aminoglycoside phosphotransferase (APT) family (YcbJ)	General function prediction only	R	8.5e-166
AA3	2151	COG1309	DNA-binding protein, AcrR family, includes nucleoid occlusion protein SlmA (AcrR) (PDB:2QOP)	Transcription	K	7.9e-116
AA3	2153	COG2203	GAF domain (GAF)	Signal transduction mechanisms	T	6.1e-209
AA3	2154	COG4813	Trehalose utilization protein (ThuA) (PDB:1T0B)	Carbohydrate transport and metabolism	G	4.2e-148
AA3	2155	COG2409	Predicted lipid transporter YdfJ, MMPL/SSD domain, RND superfamily (YdfJ) (PUBMED:10694977;15941986)	General function prediction only	R	4.4e-09
AA3	2156	COG2838	Monomeric isocitrate dehydrogenase (IcdM) (PDB:1ITW)	Energy production and conversion	C	0
AA3	2158	COG0025	NhaP-type Na+/H+ or K+/H+ antiporter (NhaP) (PDB:4CZB)	Inorganic ion transport and metabolism	P	1.3e-276
AA3	2160	COG0739	Murein DD-endopeptidase MepM and murein hydrolase activator NlpD, contains LysM domain (NlpD) (PDB:2GU1)	Cell wall/membrane/envelope biogenesis	M	4.6e-136
AA3	2161	COG1253	Hemolysin-related protein, contains CBS domains, UPF0053 family (TlyC) (PDB:2NQW)	General function prediction only	R	2.8e-226
AA3	2162	COG1396	Transcriptional regulator, contains XRE-family HTH domain (HipB) (PDB:1ADR)	Transcription	K	2e-170
AA3	2164	COG2226	Ubiquinone/menaquinone biosynthesis C-methylase UbiE/MenG (UbiE) (PDB:4OBW)	Coenzyme transport and metabolism	H	7.1e-151
AA3	2166	COG3195	2-oxo-4-hydroxy-4-carboxy--5-ureidoimidazoline (OHCU) decarboxylase (uric acid degradation) (PucL) (PDB:2O70)	Nucleotide transport and metabolism	F	1e-32
AA3	2167	COG2233	Xanthine/uracil permease (UraA) (PDB:3QE7)	Nucleotide transport and metabolism	F	1.5e-145
AA3	2168	COG0667	Pyridoxal reductase PdxI or related oxidoreductase, aldo/keto reductase family (PdxI) (PDB:1LQA) (PUBMED:32253339)	Coenzyme transport and metabolism	H	1.4e-185
AA3	2169	COG0824	Acyl-CoA thioesterase FadM (FadM) (PDB:2FUJ)	Lipid transport and metabolism	I	2.3e-97
AA3	2170	COG0277	FAD/FMN-containing lactate dehydrogenase/glycolate oxidase (GlcD) (PDB:1AHU)	Energy production and conversion	C	5e-278
AA3	2171	COG4430	Uncharacterized conserved protein YdeI, YjbR/CyaY-like superfamily, DUF1801 family (YdeI)	Function unknown	S	4.2e-105
AA3	2172	COG3021	Uncharacterized conserved protein YafD, endonuclease/exonuclease/phosphatase (EEP) superfamily (YafD)	General function prediction only	R	8.6e-155
AA3	2173	COG0667	Pyridoxal reductase PdxI or related oxidoreductase, aldo/keto reductase family (PdxI) (PDB:1LQA) (PUBMED:32253339)	Coenzyme transport and metabolism	H	2.6e-167
AA3	2174	COG1695	DNA-binding transcriptional regulator, PadR family (PadR) (PDB:1XMA) (PUBMED:19096365)	Transcription	K	4.3e-102
AA3	2175	COG1136	ABC-type lipoprotein export system, ATPase component (LolD) (PDB:5GKO)	Cell wall/membrane/envelope biogenesis	M	1.4e-129
AA3	2176	COG4591	ABC-type transport system involved in lipoprotein release, permease component LolC (LolE) (PDB:6F49)	Cell wall/membrane/envelope biogenesis	M	0
AA3	2177	COG2755	Lysophospholipase L1 or related esterase. Includes spore coat protein LipC/YcsK (TesA) (PDB:1BWP)	Cell cycle control, cell division, chromosome partitioning	D	6.7e-135
AA3	2178	COG0640	DNA-binding transcriptional regulator, ArsR family (ArsR) (PDB:3F6V)	Transcription	K	1.3e-106
AA3	2181	COG3502	Uncharacterized conserved protein, DUF952 family (PDB:2JQN)	Function unknown	S	2.1e-16
AA3	2182	COG1309	DNA-binding protein, AcrR family, includes nucleoid occlusion protein SlmA (AcrR) (PDB:2QOP)	Transcription	K	4.7e-90
AA3	2183	COG0300	Short-chain dehydrogenase (YqjQ)	General function prediction only	R	7e-120
AA3	2184	COG2133	Glucose/arabinose dehydrogenase, beta-propeller fold (YliI) (PDB:1C9U)	Carbohydrate transport and metabolism	G	1.4e-205
AA3	2185	COG0656	Aldo/keto reductase, related to diketogulonate reductase (ARA1) (PDB:1Q13)	Secondary metabolites biosynthesis, transport and catabolism	Q	2.3e-171
AA3	2186	COG1396	Transcriptional regulator, contains XRE-family HTH domain (HipB) (PDB:1ADR)	Transcription	K	4e-91
AA3	2188	COG2814	Predicted arabinose efflux permease AraJ, MFS family (AraJ) (PDB:4LDS)	Carbohydrate transport and metabolism	G	1.9e-72
AA3	2189	COG0667	Pyridoxal reductase PdxI or related oxidoreductase, aldo/keto reductase family (PdxI) (PDB:1LQA) (PUBMED:32253339)	Coenzyme transport and metabolism	H	1.2e-192
AA3	2190	COG0599	Uncharacterized conserved protein YurZ, alkylhydroperoxidase/carboxymuconolactone decarboxylase family (YurZ) (PDB:3BEY)	General function prediction only	R	2.8e-127
AA3	2193	COG0451	Nucleoside-diphosphate-sugar epimerase (WcaG) (PDB:2X4G)	Cell wall/membrane/envelope biogenesis	M	2.9e-183
AA3	2194	COG3918	Uncharacterized membrane protein	Function unknown	S	1.9e-82
AA3	2195	COG1695	DNA-binding transcriptional regulator, PadR family (PadR) (PDB:1XMA) (PUBMED:19096365)	Transcription	K	9.4e-60
AA3	2196	COG4817	DNA-binding ferritin-like protein (Dps family) (GINS) (PDB:2HH6)	Replication, recombination and repair	L	3e-64
AA3	2197	COG1131	ABC-type multidrug transport system, ATPase component (CcmA) (PDB:5DO7)	Defense mechanisms	V	1.6e-136
AA3	2198	COG0842	ABC-type multidrug transport system, permease component (YadH)	Defense mechanisms	V	2.2e-133
AA3	2199	COG2910	Putative NADH-flavin reductase (YwnB) (PDB:3EW7)	General function prediction only	R	1.3e-118
AA3	2200	COG0596	2-succinyl-6-hydroxy-2,4-cyclohexadiene-1-carboxylate synthase MenH and related esterases, alpha/beta hydrolase fold (MenH) (PDB:4MYS)	Coenzyme transport and metabolism	H	5.4e-131
AA3	2203	COG0300	Short-chain dehydrogenase (YqjQ)	General function prediction only	R	9.9e-125
AA3	2204	COG0789	DNA-binding transcriptional regulator, MerR family (SoxR) (PDB:2VZ4)	Transcription	K	8.4e-65
AA3	2205	COG1051	ADP-ribose pyrophosphatase YjhB, NUDIX family (YjhB) (PDB:3GZ5)	Nucleotide transport and metabolism	F	2.4e-27
AA3	2206	COG0654	2-polyprenyl-6-methoxyphenol hydroxylase and related FAD-dependent oxidoreductases (UbiH) (PDB:1BF3)	Coenzyme transport and metabolism	H	9e-238
AA3	2207	COG1846	DNA-binding transcriptional regulator, MarR family (MarR) (PDB:1JGS)	Transcription	K	2.1e-82
AA3	2208	COG0596	2-succinyl-6-hydroxy-2,4-cyclohexadiene-1-carboxylate synthase MenH and related esterases, alpha/beta hydrolase fold (MenH) (PDB:4MYS)	Coenzyme transport and metabolism	H	4.1e-143
AA3	2209	COG0730	Sulfite exporter TauE/SafE/YfcA and related permeases, UPF0721 family (TauE) (PUBMED:21183667;22797525)	Inorganic ion transport and metabolism	P	1.8e-116
AA3	2210	COG3694	ABC-type uncharacterized transport system, permease component	General function prediction only	R	2.9e-138
AA3	2211	COG4587	ABC-type uncharacterized transport system, permease component	General function prediction only	R	9.9e-148
AA3	2212	COG4586	ABC-type uncharacterized transport system, ATPase component	General function prediction only	R	1.5e-190
AA3	2214	COG2084	3-hydroxyisobutyrate dehydrogenase or related beta-hydroxyacid dehydrogenase (MmsB) (PDB:1I36)	Lipid transport and metabolism	I	3.5e-159
AA3	2215	COG2303	Choline dehydrogenase or related flavoprotein (BetA) (PDB:1B4V)	Lipid transport and metabolism	I	0
AA3	2216	COG0491	Glyoxylase or a related metal-dependent hydrolase, beta-lactamase superfamily II (GloB) (PDB:1QH3) (PUBMED:25670698)	General function prediction only	R	1.3e-135
AA3	2217	COG3324	Lactoylglutathione lyase-related enzyme, vicinal oxygen chelate (VOC) family (VOC) (PDB:3OXH) (PUBMED:31710815)	General function prediction only	R	4.2e-66
AA3	2218	COG1846	DNA-binding transcriptional regulator, MarR family (MarR) (PDB:1JGS)	Transcription	K	6.8e-71
AA3	2219	COG2188	DNA-binding transcriptional regulator, GntR family (MngR) (PDB:2WV0)	Transcription	K	2.9e-138
AA3	2220	COG0524	Sugar or nucleoside kinase, ribokinase family (RbsK) (PDB:2QCV)	Carbohydrate transport and metabolism	G	1.2e-140
AA3	2221	COG1957	Inosine-uridine nucleoside N-ribohydrolase (URH1) (PDB:1EZR)	Nucleotide transport and metabolism	F	7.7e-173
AA3	2222	COG2814	Predicted arabinose efflux permease AraJ, MFS family (AraJ) (PDB:4LDS)	Carbohydrate transport and metabolism	G	6.5e-248
AA3	2223	COG2723	Beta-glucosidase/6-phospho-beta-glucosidase/beta-galactosidase (BglB) (PDB:4HZ6)	Carbohydrate transport and metabolism	G	2.3e-263
AA3	2224	COG0395	ABC-type glycerol-3-phosphate transport system, permease component (UgpE) (PDB:1VR4)	Carbohydrate transport and metabolism	G	1.9e-144
AA3	2225	COG1175	ABC-type sugar transport system, permease component (UgpA) (PDB:3FH6)	Carbohydrate transport and metabolism	G	5.2e-149
AA3	2226	COG1653	ABC-type glycerol-3-phosphate transport system, periplasmic component (UgpB) (PDB:2Z8D)	Carbohydrate transport and metabolism	G	4.4e-240
AA3	2227	COG1609	DNA-binding transcriptional regulator, LacI/PurR family (PurR) (PDB:1BDH)	Transcription	K	1.1e-191
AA3	2228	COG2826	Transposase and inactivated derivatives, IS30 family (Tra8)	Mobilome: prophages, transposons	X	6e-43
AA3	2229	COG0640	DNA-binding transcriptional regulator, ArsR family (ArsR) (PDB:3F6V)	Transcription	K	1.3e-113
AA3	2230	COG4747	ACT domain-containing protein (ACTx2)	General function prediction only	R	4.6e-20
AA3	2231	COG1764	Organic hydroperoxide reductase OsmC/OhrA (OsmC) (PDB:1QWI)	Defense mechanisms	V	1.2e-75
AA3	2232	COG2826	Transposase and inactivated derivatives, IS30 family (Tra8)	Mobilome: prophages, transposons	X	2.9e-22
AA3	2233	COG0483	Archaeal fructose-1,6-bisphosphatase or related enzyme, inositol monophosphatase family (SuhB) (PDB:1AWB)	Carbohydrate transport and metabolism	G	1.1e-60
AA3	2234	COG1309	DNA-binding protein, AcrR family, includes nucleoid occlusion protein SlmA (AcrR) (PDB:2QOP)	Transcription	K	5e-98
AA3	2235	COG4221	NADP-dependent 3-hydroxy acid dehydrogenase YdfG (YdfG) (PDB:3P19)	Energy production and conversion	C	2.2e-153
AA3	2236	COG1012	Acyl-CoA reductase or other NAD-dependent aldehyde dehydrogenase (AdhE) (PDB:1A4S)	Lipid transport and metabolism	I	3.3e-163
AA3	2237	COG1012	Acyl-CoA reductase or other NAD-dependent aldehyde dehydrogenase (AdhE) (PDB:1A4S)	Lipid transport and metabolism	I	8.2e-68
AA3	2238	COG2801	Transposase InsO and inactivated derivatives (Tra5)	Mobilome: prophages, transposons	X	7.8e-47
AA3	2239	COG2801	Transposase InsO and inactivated derivatives (Tra5)	Mobilome: prophages, transposons	X	2.9e-152
AA3	2240	COG0362	6-phosphogluconate dehydrogenase (Gnd) (PDB:2ZYA) (PUBMED:25329577)	Carbohydrate transport and metabolism	G	1.4e-277
AA3	2241	COG1028	NAD(P)-dependent dehydrogenase, short-chain alcohol dehydrogenase family (FabG) (PDB:6L1H)	Lipid transport and metabolism	I	6e-237
AA3	2242	COG1063	Threonine dehydrogenase or related Zn-dependent dehydrogenase (Tdh) (PDB:4A2C)	Amino acid transport and metabolism	E	6.4e-192
AA3	2243	COG1309	DNA-binding protein, AcrR family, includes nucleoid occlusion protein SlmA (AcrR) (PDB:2QOP)	Transcription	K	2.5e-108
AA3	2244	COG0436	Aspartate/methionine/tyrosine aminotransferase (AspB) (PDB:2O0R)	Amino acid transport and metabolism	E	1.8e-216
AA3	2245	COG4221	NADP-dependent 3-hydroxy acid dehydrogenase YdfG (YdfG) (PDB:3P19)	Energy production and conversion	C	1.6e-139
AA3	2246	COG1984	5-oxoprolinase subunit C/Allophanate hydrolase subunit 2 (PxpC) (PDB:3MML) (PUBMED:28830929)	Amino acid transport and metabolism	E	8.8e-172
AA3	2247	COG2049	5-oxoprolinase subunit B/Allophanate hydrolase subunit 1 (PxpB) (PDB:2KWA) (PUBMED:28830929)	Amino acid transport and metabolism	E	1.6e-117
AA3	2248	COG1540	5-oxoprolinase subunit A (PxpA) (PDB:1V6T) (PUBMED:28830929)	Amino acid transport and metabolism	E	3e-149
AA3	2249	COG2814	Predicted arabinose efflux permease AraJ, MFS family (AraJ) (PDB:4LDS)	Carbohydrate transport and metabolism	G	6.1e-240
AA3	2250	COG0334	Glutamate dehydrogenase/leucine dehydrogenase (GdhA) (PDB:1B3B) (PUBMED:24391520)	Amino acid transport and metabolism	E	2.8e-234
AA3	2251	COG0684	RNA degradosome component RraA (regulator of RNase E activity) (RraA) (PDB:1J3L) (PUBMED:20471400)	Translation, ribosomal structure and biogenesis	J	1.8e-109
AA3	2252	COG1414	DNA-binding transcriptional regulator, IclR family (IclR) (PDB:1MKM)	Transcription	K	1.2e-84
AA3	2253	COG0111	Phosphoglycerate dehydrogenase or related dehydrogenase (SerA) (PDB:3OET)	Coenzyme transport and metabolism	H	9.3e-171
AA3	2255	COG0305	Replicative DNA helicase (DnaB) (PDB:1B79)	Replication, recombination and repair	L	7.6e-254
AA3	2256	COG0359	Ribosomal protein L9 (RplI) (PDB:1VS6) (PUBMED:27112601)	Translation, ribosomal structure and biogenesis	J	1.3e-74
AA3	2257	COG0238	Ribosomal protein S18 (RpsR) (PDB:4V4H)	Translation, ribosomal structure and biogenesis	J	2.6e-38
AA3	2258	COG0629	Single-stranded DNA-binding protein (Ssb) (PDB:1EQQ)	Replication, recombination and repair	L	3.8e-74
AA3	2259	COG0360	Ribosomal protein S6 (RpsF) (PDB:4V4H)	Translation, ribosomal structure and biogenesis	J	4.2e-53
AA3	2260	COG0617	tRNA nucleotidyltransferase/poly(A) polymerase (PcnB) (PDB:3WFR)	Translation, ribosomal structure and biogenesis	J	1.3e-272
AA3	2261	COG0728	Lipid II flippase MurJ/MviN (peptidoglycan biosynthesis) (MurJ) (PDB:5T77) (PUBMED:25013077)	Cell wall/membrane/envelope biogenesis	M	3.8e-285
AA3	2262	COG0492	Thioredoxin reductase (TrxB) (PDB:3FBS)	Posttranslational modification, protein turnover, chaperones	O	1.5e-182
AA3	2263	COG3118	Chaperedoxin CnoX, contains thioredoxin-like and TPR-like domains, YbbN/TrxSC family (CnoX) (PDB:3QDN) (PUBMED:21498507;29754824)	Posttranslational modification, protein turnover, chaperones	O	6.5e-55
AA3	2264	COG1167	DNA-binding transcriptional regulator, MocR family, contains an aminotransferase domain (ARO8) (PDB:2R2N)	Transcription	K	1.5e-251
AA3	2265	COG1181	D-alanine-D-alanine ligase or related ATP-grasp enzyme (DdlA) (PDB:1E4E)	Cell wall/membrane/envelope biogenesis	M	1.4e-177
AA3	2266	COG1434	Lipid carrier protein ElyC involved in cell wall biogenesis, DUF218 family (ElyC) (PDB:3CA8) (PUBMED:24391520)	Cell wall/membrane/envelope biogenesis	M	2.6e-27
AA3	2267	COG0740	ATP-dependent protease ClpP, protease subunit (ClpP) (PDB:1TG6)	Posttranslational modification, protein turnover, chaperones	O	1.8e-17
AA3	2268	COG0740	ATP-dependent protease ClpP, protease subunit (ClpP) (PDB:1TG6)	Posttranslational modification, protein turnover, chaperones	O	5.3e-08
AA3	2269	COG1475	Chromosome segregation protein Spo0J, contains ParB-like nuclease domain (Spo0J) (PDB:1R71)	Cell cycle control, cell division, chromosome partitioning	D	9.3e-174
AA3	2270	COG1192	ParA-like ATPase involved in chromosome/plasmid partitioning or cellulose biosynthesis protein BcsQ (ParA) (PDB:6NOO)	Cell cycle control, cell division, chromosome partitioning	D	9.2e-160
AA3	2271	COG0357	16S rRNA G527 N7-methylase RsmG (former glucose-inhibited division protein B) (RsmG) (PDB:1XDZ) (PUBMED:15375115;22031445)	Translation, ribosomal structure and biogenesis	J	9.1e-109
AA3	2272	COG1847	Predicted RNA-binding protein Jag (SpoIIIJ-associated), conains KH and R3H domains (Jag) (PDB:3GKU)	General function prediction only	R	2.5e-82
AA3	2273	COG0706	Membrane protein insertase Oxa1/YidC/SpoIIIJ (YidC) (PDB:3WO6)	Cell wall/membrane/envelope biogenesis	M	7.2e-166
AA3	2274	COG0759	Membrane-anchored protein YidD, putatitve component of membrane protein insertase Oxa1/YidC/SpoIIIJ (YidD)	Cell wall/membrane/envelope biogenesis	M	1.2e-68
AA3	2275	COG0230	Ribosomal protein L34 (RpmH) (PDB:6SPB)	Translation, ribosomal structure and biogenesis	J	1.4e-14
AA3	2276	COG0593	Chromosomal replication initiation ATPase DnaA (DnaA) (PDB:1L8Q)	Replication, recombination and repair	L	3.4e-276
AA3	2277	COG0592	DNA polymerase III sliding clamp (beta) subunit, PCNA homolog (DnaN) (PDB:1JQJ)	Replication, recombination and repair	L	3.1e-208
AA3	2278	COG1023	6-phosphogluconate dehydrogenase (decarboxylating) (YqeC) (PDB:4E21)	Carbohydrate transport and metabolism	G	5.4e-168
AA3	2279	COG1195	Recombinational DNA repair ATPase RecF (RecF) (PDB:5Z67)	Replication, recombination and repair	L	4.2e-227
AA3	2280	COG5512	Predicted nucleic acid-binding protein, contains Zn-ribbon domain (includes truncated derivatives)	General function prediction only	R	1.6e-92
AA3	2281	COG0187	DNA gyrase/topoisomerase IV, subunit B (GyrB) (PDB:1EI1)	Replication, recombination and repair	L	0
AA3	2282	COG0188	DNA gyrase/topoisomerase IV, subunit A (GyrA) (PDB:1SUU)	Replication, recombination and repair	L	0
AA3	2285	COG0652	Peptidyl-prolyl cis-trans isomerase (rotamase) - cyclophilin family (PpiB) (PDB:4DGD)	Posttranslational modification, protein turnover, chaperones	O	5.9e-101
AA3	2286	COG0705	Membrane-associated serine protease, rhomboid family (GlpG) (PDB:2IC8)	Posttranslational modification, protein turnover, chaperones	O	8.1e-161
AA3	2288	COG0512	Anthranilate/para-aminobenzoate synthase component II (glutamine amidotransferase) (PabA) (PDB:1I1Q)	Amino acid transport and metabolism	E	2.2e-118
AA3	2289	COG0515	Serine/threonine protein kinase (SPS1) (PDB:6G4J)	Signal transduction mechanisms	T	1.2e-310
AA3	2290	COG0515	Serine/threonine protein kinase (SPS1) (PDB:6G4J)	Signal transduction mechanisms	T	7.1e-289
AA3	2291	COG0768	Cell division protein FtsI, peptidoglycan transpeptidase (Penicillin-binding protein 2) (FtsI) (PDB:6HZQ)	Cell cycle control, cell division, chromosome partitioning	D	1.2e-268
AA3	2292	COG0772	Peptodoglycan polymerase FtsW/RodA/SpoVE (FtsW) (PDB:6BAR) (PUBMED:30692671)	Cell cycle control, cell division, chromosome partitioning	D	1.1e-250
AA3	2293	COG0631	Serine/threonine protein phosphatase PrpC (PTC1) (PDB:6IHL)	Signal transduction mechanisms	T	3.6e-232
AA3	2294	COG1716	Forkhead associated (FHA) domain, binds pSer, pThr, pTyr (FHA) (PDB:2FEZ)	Signal transduction mechanisms	T	2.3e-84
AA3	2295	COG1716	Forkhead associated (FHA) domain, binds pSer, pThr, pTyr (FHA) (PDB:2FEZ)	Signal transduction mechanisms	T	5.3e-123
AA3	2297	COG0494	8-oxo-dGTP pyrophosphatase MutT and related house-cleaning NTP pyrophosphohydrolases, NUDIX family (MutT) (PDB:4V14)	Defense mechanisms	V	1.6e-121
AA3	2298	COG1309	DNA-binding protein, AcrR family, includes nucleoid occlusion protein SlmA (AcrR) (PDB:2QOP)	Transcription	K	4.1e-42
AA3	2299	COG2508	DNA-binding transcriptional regulator, PucR/PutR family (PucR) (PUBMED:14990804)	Transcription	K	4e-291
AA3	2300	COG0160	Acetylornithine aminotransferase/4-aminobutyrate aminotransferase (ArgD) (PDB:1SF2)	Amino acid transport and metabolism	E	2.5e-241
AA3	2301	COG1012	Acyl-CoA reductase or other NAD-dependent aldehyde dehydrogenase (AdhE) (PDB:1A4S)	Lipid transport and metabolism	I	2.7e-292
AA3	2302	COG1231	Monoamine oxidase (YobN) (PDB:1B37)	Amino acid transport and metabolism	E	2.2e-261
AA3	2304	COG1487	Ribonuclease/mRNA interferase VapC, contains PIN domain (VapC) (PDB:3TND)	Defense mechanisms	V	6.6e-73
AA3	2306	COG1012	Acyl-CoA reductase or other NAD-dependent aldehyde dehydrogenase (AdhE) (PDB:1A4S)	Lipid transport and metabolism	I	2.7e-243
AA3	2307	COG0531	Serine transporter YbeC, amino acid:H+ symporter family (PotE) (PDB:3LRB)	Amino acid transport and metabolism	E	1.5e-257
AA3	2308	COG2957	Agmatine/peptidylarginine deiminase (AguA) (PDB:1VKP)	Amino acid transport and metabolism	E	4e-185
AA3	2309	COG0388	Omega-amidase YafV/Nit2, hydrolyzes alpha-ketoglutaramate (Nit2) (PUBMED:28373563)	Energy production and conversion	C	3.3e-198
AA3	2310	COG0346	Catechol 2,3-dioxygenase or related enzyme, vicinal oxygen chelate (VOC) family (GloA) (PDB:3R4Q) (PUBMED:11830595)	Secondary metabolites biosynthesis, transport and catabolism	Q	1.7e-83
AA3	2311	COG4221	NADP-dependent 3-hydroxy acid dehydrogenase YdfG (YdfG) (PDB:3P19)	Energy production and conversion	C	5e-152
AA3	2312	COG1396	Transcriptional regulator, contains XRE-family HTH domain (HipB) (PDB:1ADR)	Transcription	K	1.5e-34
AA3	2313	COG4291	Uncharacterized membrane protein (PUBMED:30962626)	Function unknown	S	1.3e-49
AA3	2314	COG1672	Predicted ATPase, archaeal AAA+ ATPase superfamily	General function prediction only	R	2e-19
AA3	2315	COG1231	Monoamine oxidase (YobN) (PDB:1B37)	Amino acid transport and metabolism	E	2e-251
AA3	2316	COG0665	Glycine/D-amino acid oxidase (deaminating) (DadA) (PDB:3AWI)	Amino acid transport and metabolism	E	2.3e-266
AA3	2317	COG0161	Adenosylmethionine-8-amino-7-oxononanoate aminotransferase (BioA) (PDB:1MLY)	Coenzyme transport and metabolism	H	9.6e-284
AA3	2318	COG1522	DNA-binding transcriptional regulator, Lrp family (Lrp) (PDB:1I1G)	Transcription	K	1.4e-82
AA3	2319	COG1012	Acyl-CoA reductase or other NAD-dependent aldehyde dehydrogenase (AdhE) (PDB:1A4S)	Lipid transport and metabolism	I	4.2e-279
AA3	2320	COG3842	ABC-type Fe3+/spermidine/putrescine transport systems, ATPase component (PotA) (PDB:1Z47)	Amino acid transport and metabolism	E	1.1e-219
AA3	2321	COG0687	Spermidine/putrescine-binding periplasmic protein (PotD) (PDB:1POT)	Amino acid transport and metabolism	E	3e-238
AA3	2322	COG1176	ABC-type spermidine/putrescine transport system, permease component I (PotB)	Amino acid transport and metabolism	E	1.1e-168
AA3	2323	COG1177	ABC-type spermidine/putrescine transport system, permease component II (PotC)	Amino acid transport and metabolism	E	2e-151
AA3	2325	COG2303	Choline dehydrogenase or related flavoprotein (BetA) (PDB:1B4V)	Lipid transport and metabolism	I	4.5e-303
AA3	2326	COG0596	2-succinyl-6-hydroxy-2,4-cyclohexadiene-1-carboxylate synthase MenH and related esterases, alpha/beta hydrolase fold (MenH) (PDB:4MYS)	Coenzyme transport and metabolism	H	1.2e-259
AA3	2327	COG2170	Gamma-glutamyl:cysteine ligase YbdK, ATP-grasp superfamily (YbdK) (PDB:1R8G) (PUBMED:15211520)	Posttranslational modification, protein turnover, chaperones	O	0
AA3	2328	COG0367	Asparagine synthetase B (glutamine-hydrolyzing) (AsnB) (PDB:2ETD) (PUBMED:25951518)	Amino acid transport and metabolism	E	0
AA3	2329	COG1506	Dipeptidyl aminopeptidase/acylaminoacyl peptidase (DAP2) (PDB:2JBW)	Amino acid transport and metabolism	E	0
AA3	2330	COG3393	Predicted acetyltransferase, GNAT family	General function prediction only	R	4.6e-130
AA3	2331	COG0665	Glycine/D-amino acid oxidase (deaminating) (DadA) (PDB:3AWI)	Amino acid transport and metabolism	E	3.3e-207
AA3	2333	COG1802	DNA-binding transcriptional regulator, GntR family (GntR) (PDB:3FMS)	Transcription	K	1.4e-126
AA3	2334	COG1082	Sugar phosphate isomerase/epimerase (YcjR) (PDB:3KTC) (PUBMED:30742415)	Carbohydrate transport and metabolism	G	2.1e-184
AA3	2335	COG1250	3-hydroxyacyl-CoA dehydrogenase (FadB) (PDB:5ZQZ)	Lipid transport and metabolism	I	7.8e-173
AA3	2336	COG1028	NAD(P)-dependent dehydrogenase, short-chain alcohol dehydrogenase family (FabG) (PDB:6L1H)	Lipid transport and metabolism	I	2.7e-139
AA3	2337	COG2271	Sugar phosphate permease (UhpC) (PDB:1PW4)	Carbohydrate transport and metabolism	G	7.9e-259
AA3	2338	COG2376	Dihydroxyacetone kinase (DAK1) (PDB:1UN8)	Carbohydrate transport and metabolism	G	0
AA3	2339	COG0149	Triosephosphate isomerase (TpiA) (PDB:1HG3)	Carbohydrate transport and metabolism	G	2.7e-139
AA3	2340	COG2197	DNA-binding response regulator, NarL/FixJ family, contains REC and HTH domains (CitB) (PDB:1A04)	Signal transduction mechanisms	T	3.5e-119
AA3	2341	COG4585	Signal transduction histidine kinase ComP (ComP) (PDB:4GT8)	Signal transduction mechanisms	T	6.9e-201
AA3	2343	COG1876	LD-carboxypeptidase LdcB, LAS superfamily (LdcB) (PDB:4D0Y) (PUBMED:24909784)	Cell wall/membrane/envelope biogenesis	M	2.7e-110
AA3	2344	COG4221	NADP-dependent 3-hydroxy acid dehydrogenase YdfG (YdfG) (PDB:3P19)	Energy production and conversion	C	7e-115
AA3	2347	COG1846	DNA-binding transcriptional regulator, MarR family (MarR) (PDB:1JGS)	Transcription	K	1.8e-97
AA3	2348	COG1309	DNA-binding protein, AcrR family, includes nucleoid occlusion protein SlmA (AcrR) (PDB:2QOP)	Transcription	K	3.3e-108
AA3	2349	COG0673	Predicted dehydrogenase (MviM) (PDB:3UUW)	General function prediction only	R	2.2e-203
AA3	2350	COG1082	Sugar phosphate isomerase/epimerase (YcjR) (PDB:3KTC) (PUBMED:30742415)	Carbohydrate transport and metabolism	G	7.5e-145
AA3	2351	COG0738	Fucose permease (FucP) (PDB:3O7P)	Carbohydrate transport and metabolism	G	1.5e-213
AA3	2352	COG2272	Carboxylesterase type B (PnbA) (PDB:1K4Y)	Lipid transport and metabolism	I	2.9e-250
AA3	2353	COG1309	DNA-binding protein, AcrR family, includes nucleoid occlusion protein SlmA (AcrR) (PDB:2QOP)	Transcription	K	8.7e-106
AA3	2354	COG1051	ADP-ribose pyrophosphatase YjhB, NUDIX family (YjhB) (PDB:3GZ5)	Nucleotide transport and metabolism	F	1.6e-80
AA3	2355	COG3324	Lactoylglutathione lyase-related enzyme, vicinal oxygen chelate (VOC) family (VOC) (PDB:3OXH) (PUBMED:31710815)	General function prediction only	R	1.1e-66
AA3	2356	COG1072	Panthothenate kinase (CoaA) (PDB:2GA8)	Coenzyme transport and metabolism	H	2.4e-120
AA3	2357	COG0702	Uncharacterized conserved protein YbjT, contains NAD(P)-binding and DUF2867 domains (YbjT) (PDB:5L3Z)	General function prediction only	R	7.1e-146
AA3	2358	COG2807	Cyanate permease (CynX)	Inorganic ion transport and metabolism	P	1.4e-222
AA3	2359	COG0546	Phosphoglycolate phosphatase, HAD superfamily (Gph) (PDB:2NYV)	Energy production and conversion	C	4.7e-124
AA3	2360	COG1637	Endonuclease NucS, RecB family (NucS) (PDB:2VLD)	Replication, recombination and repair	L	3e-126
AA3	2361	COG0738	Fucose permease (FucP) (PDB:3O7P)	Carbohydrate transport and metabolism	G	1.2e-97
AA3	2362	COG1609	DNA-binding transcriptional regulator, LacI/PurR family (PurR) (PDB:1BDH)	Transcription	K	2.4e-211
AA3	2363	COG3525	N-acetyl-beta-hexosaminidase (Chb) (PDB:3RPM) (PUBMED:18063573)	Carbohydrate transport and metabolism	G	5.3e-229
AA3	2364	COG0534	Na+-driven multidrug efflux pump, DinF/NorM/MATE family (NorM) (PDB:3VVN) (PUBMED:29915058)	Defense mechanisms	V	1.3e-194
[truncated: 104,511 more rows]

## Sheet: Table_S5
Table S5. Overview of Clusters of Orthologous genes encoded on Curtobacterium plasmids.
Plasmid ID	Gene Call ID	Accession	Function	Category	Category Letter	E-value
pCPAA3	5	COG4227	Antirestriction protein ArdC (ArdC) (PUBMED:10686096)	Replication, recombination and repair	L	1.4e-23
pCPAA3	16	COG1674	DNA segregation ATPase FtsK/SpoIIIE or related protein (FtsK) (PDB:2IUT)	Cell cycle control, cell division, chromosome partitioning	D	2.5e-07
pCPAA3	20	COG1674	DNA segregation ATPase FtsK/SpoIIIE or related protein (FtsK) (PDB:2IUT)	Cell cycle control, cell division, chromosome partitioning	D	0
pCPAA3	22	COG2129	Predicted phosphoesterase, related to the Icc protein (PDB:2YVT)	General function prediction only	R	1.4e-16
pCPAA3	25	COG0484	DnaJ-class molecular chaperone with C-terminal Zn finger domain (DnaJ) (PDB:1BQ0)	Posttranslational modification, protein turnover, chaperones	O	1.3e-124
pCPAA3	30	COG0210	Superfamily I DNA or RNA helicase (UvrD) (PDB:6PPR)	Replication, recombination and repair	L	0
pCPAA3	31	COG0463	Glycosyltransferase involved in cell wall bisynthesis (WcaA) (PDB:5MLZ)	Cell wall/membrane/envelope biogenesis	M	6e-141
pCPAA3	32	COG0420	DNA repair exonuclease SbcCD nuclease subunit (SbcD) (PDB:6S85)	Replication, recombination and repair	L	6.9e-227
pCPAA3	33	COG0419	DNA repair exonuclease SbcCD ATPase subunit (SbcC) (PDB:3QKR)	Replication, recombination and repair	L	0
pCPAA3	37	COG4227	Antirestriction protein ArdC (ArdC) (PUBMED:10686096)	Replication, recombination and repair	L	4.7e-12
pCPAA3	42	COG0338	DNA-adenine methylase (Dam) (PDB:4GOL)	Replication, recombination and repair	L	2.8e-125
pCPAA3	45	COG0208	Ribonucleotide reductase beta subunit, ferritin-like domain (NrdB) (PDB:1AV8)	Nucleotide transport and metabolism	F	7.2e-190
pCPAA3	46	COG2805	Type IV pilus assembly protein PilT, pilus retraction ATPase (PilT) (PDB:5FL3)	Cell motility	N	1.5e-108
pCPAA3	47	COG0209	Ribonucleotide reductase alpha subunit (NrdA) (PDB:1R1R)	Nucleotide transport and metabolism	F	0
pCPAA3	48	COG1780	Flavodoxin NrdI, NrdF-interacting activator of class Ib ribonucleotide reductase (NrdI) (PDB:1RLJ) (PUBMED:20688982)	Nucleotide transport and metabolism	F	2.9e-76
pCPAA3	49	COG0695	Glutaredoxin (GrxC) (PDB:1AAZ)	Posttranslational modification, protein turnover, chaperones	O	9e-41
pCPAA3	50	COG0207	Thymidylate synthase (ThyA) (PDB:1AN5)	Nucleotide transport and metabolism	F	3.8e-160
pCPAA3	51	COG4502	5'(3')-deoxyribonucleotidase (YorC) (PDB:1MH9)	Nucleotide transport and metabolism	F	4.8e-126
pCPAA3	55	COG1974	SOS-response transcriptional repressor LexA (RecA-mediated autopeptidase) (LexA) (PDB:1AY9)	Transcription	K	1.1e-73
pCPAA3	56	COG0389	Nucleotidyltransferase/DNA polymerase DinP involved in DNA repair (DinP) (PDB:4R8U) (PUBMED:16544291)	Replication, recombination and repair	L	4.1e-249
pCPAA3	58	COG5184	Alpha-tubulin suppressor ATS1 and related RCC1 domain-containing proteins (ATS1) (PDB:1A12)	Cell cycle control, cell division, chromosome partitioning	D	7.9e-194
pCPAA3	62	COG1459	Type II secretory pathway, component PulF (PulF) (PDB:2VMA)	Cell motility	N	2e-232
pCPAA3	64	COG2804	Type II secretory pathway ATPase GspE/PulE or T4P pilus assembly pathway ATPase PilB (PulE) (PDB:4KSR)	Cell motility	N	4e-83
pCPAA3	65	COG2805	Type IV pilus assembly protein PilT, pilus retraction ATPase (PilT) (PDB:5FL3)	Cell motility	N	9.7e-221
pCPAA3	66	COG2804	Type II secretory pathway ATPase GspE/PulE or T4P pilus assembly pathway ATPase PilB (PulE) (PDB:4KSR)	Cell motility	N	0
pCPAA3	69	COG2887	RecB family exonuclease (Slr0479)	Replication, recombination and repair	L	0
pCPAA3	74	COG2804	Type II secretory pathway ATPase GspE/PulE or T4P pilus assembly pathway ATPase PilB (PulE) (PDB:4KSR)	Cell motility	N	9.3e-213
pCPAA3	75	COG2805	Type IV pilus assembly protein PilT, pilus retraction ATPase (PilT) (PDB:5FL3)	Cell motility	N	4.7e-207
pCPAA3	76	COG5184	Alpha-tubulin suppressor ATS1 and related RCC1 domain-containing proteins (ATS1) (PDB:1A12)	Cell cycle control, cell division, chromosome partitioning	D	5.9e-09
pCPAA3	85	COG1459	Type II secretory pathway, component PulF (PulF) (PDB:2VMA)	Cell motility	N	4e-206
pCPAA3	86	COG1674	DNA segregation ATPase FtsK/SpoIIIE or related protein (FtsK) (PDB:2IUT)	Cell cycle control, cell division, chromosome partitioning	D	2.2e-136
pCPAA3	92	COG0270	DNA-cytosine methylase (Dcm) (PDB:3LX6)	Replication, recombination and repair	L	1.8e-16
pCPAA3	96	COG4889	Predicted helicase (PDB:5FFJ)	General function prediction only	R	0
pCPAA3	98	COG1192	ParA-like ATPase involved in chromosome/plasmid partitioning or cellulose biosynthesis protein BcsQ (ParA) (PDB:6NOO)	Cell cycle control, cell division, chromosome partitioning	D	8.9e-177
pCPAA3	105	COG4974	Site-specific recombinase XerD (XerD) (PDB:1A0P)	Replication, recombination and repair	L	8.8e-241
pCPAA3	110	COG1502	Phosphatidylserine/phosphatidylglycerophosphate/cardiolipin synthase (Cls) (PDB:1BYR)	Lipid transport and metabolism	I	1.4e-106
pCPAA3	114	COG0330	Regulator of protease activity HflC, stomatin/prohibitin superfamily (HflC)	Posttranslational modification, protein turnover, chaperones	O	2.8e-151
pCPAA3	115	COG0617	tRNA nucleotidyltransferase/poly(A) polymerase (PcnB) (PDB:3WFR)	Translation, ribosomal structure and biogenesis	J	0
pCPAA3	118	COG1551	sRNA-binding carbon storage regulator CsrA (CsrA) (PDB:1T3O)	Signal transduction mechanisms	T	7.8e-34
pCPAA3	120	COG1298	Flagellar biosynthesis protein FlhA (FlhA) (PDB:6AI0)	Cell motility	N	0
pCPAA3	121	COG1377	Flagellar biosynthesis protein FlhB (FlhB) (PDB:6S3L)	Cell motility	N	2.6e-193
pCPAA3	122	COG1684	Flagellar biosynthesis protein FliR (FliR) (PDB:6S3R)	Cell motility	N	9.6e-126
pCPAA3	123	COG1987	Flagellar biosynthesis protein FliQ (FliQ) (PDB:6F2D)	Cell motility	N	1.9e-39
pCPAA3	124	COG1338	Flagellar biosynthesis protein FliP (FliP) (PDB:5H72)	Cell motility	N	2.4e-130
pCPAA3	125	COG3190	Flagellar biogenesis protein FliO (FliO)	Cell motility	N	6e-66
pCPAA3	126	COG1886	Flagellar motor switch/type III secretory pathway protein FliN (FliN) (PDB:1O9Y)	Cell motility	N	1.2e-111
pCPAA3	127	COG1868	Flagellar motor switch protein FliM (FliM) (PDB:2HP7)	Cell motility	N	2e-162
pCPAA3	128	COG1360	Flagellar motor protein MotB (MotB)	Cell motility	N	2.1e-142
pCPAA3	129	COG1291	Flagellar motor component MotA (MotA)	Cell motility	N	4.8e-136
pCPAA3	130	COG1582	Swarming motility protein SwrD (SwrD) (PUBMED:29061663)	Cell motility	N	3.1e-35
pCPAA3	131	COG1749	Flagellar hook protein FlgE (FlgE) (PDB:3A69)	Cell motility	N	4e-179
pCPAA3	132	COG1843	Flagellar hook-capping protein FlgD (FlgD) (PDB:6IEF)	Cell motility	N	9.6e-70
pCPAA3	133	COG3144	Flagellar hook-length control protein FliK (FliK) (PDB:2RRL)	Cell motility	N	1.1e-10
pCPAA3	134	COG0791	Cell wall-associated hydrolase, NlpC_P60 family (NlpC) (PDB:2EVR)	Cell wall/membrane/envelope biogenesis	M	2.8e-95
pCPAA3	136	COG1157	Flagellar biosynthesis/type III secretory pathway ATPase FliI (FliI) (PDB:5B0O)	Cell motility	N	8.1e-245
pCPAA3	138	COG1317	Flagellar biosynthesis/type III secretory pathway protein FliH (FliH) (PDB:5B0O)	Cell motility	N	1e-13
pCPAA3	139	COG1536	Flagellar motor switch protein FliG (FliG) (PDB:4FHR)	Cell motility	N	1.1e-172
pCPAA3	140	COG1766	Flagellar biosynthesis/type III secretory pathway M-ring protein FliF/YscJ (FliF) (PDB:6SCN)	Cell motility	N	1.8e-272
pCPAA3	141	COG1677	Flagellar hook-basal body complex protein FliE (FliE)	Cell motility	N	1.9e-43
pCPAA3	142	COG1558	Flagellar basal body rod protein FlgC (FlgC)	Cell motility	N	1.4e-64
pCPAA3	143	COG1815	Flagellar basal body rod protein FlgB (FlgB)	Cell motility	N	1.1e-52
pCPAA3	145	COG1516	Flagellin-specific chaperone FliS (FliS) (PDB:1ORJ)	Cell motility	N	7.6e-75
pCPAA3	146	COG1345	Flagellar capping protein FliD (FliD) (PDB:5FHY)	Cell motility	N	2.3e-192
pCPAA3	147	COG1344	Flagellin and related hook-associated protein FlgL (FlgL) (PDB:1IO1)	Cell motility	N	1.2e-119
pCPAA3	148	COG3152	Uncharacterized membrane protein YhaH, DUF805 family (yhaH)	Function unknown	S	4.4e-90
pCPAA3	150	COG1191	DNA-directed RNA polymerase specialized sigma subunit (FliA) (PDB:1RP3)	Transcription	K	6.1e-147
pCPAA3	152	COG1256	Flagellar hook-associated protein FlgK (FlgK) (PDB:2D4Y)	Cell motility	N	6.3e-251
pCPAA3	153	COG1344	Flagellin and related hook-associated protein FlgL (FlgL) (PDB:1IO1)	Cell motility	N	4.3e-149
pCPAA3	154	COG1699	Flagellar assembly factor FliW (FliW) (PDB:2AJ7)	Cell motility	N	2.1e-62
pCPAA3	157	COG4889	Predicted helicase (PDB:5FFJ)	General function prediction only	R	1.5e-26
pCPAA3	163	COG5512	Predicted nucleic acid-binding protein, contains Zn-ribbon domain (includes truncated derivatives)	General function prediction only	R	6e-92
pCPAA3	172	COG3451	Type IV secretory pathway, VirB4 component (VirB4)	Intracellular trafficking, secretion, and vesicular transport	U	2.4e-218
pCPAA3	177	COG1199	Rad3-related DNA helicase DinG (DinG) (PDB:5H8W)	Replication, recombination and repair	L	0
pCPAA3	181	COG3591	V8-like Glu-specific endopeptidase (eMpr)	Posttranslational modification, protein turnover, chaperones	O	2e-164
pCPAA3	185	COG1708	Predicted nucleotidyltransferase, MJ0604 family (MJ0604) (PDB:5YEP)	General function prediction only	R	3.4e-113
pCPAA3	199	COG1061	Superfamily II DNA or RNA helicase (SSL2) (PDB:6JDE)	Transcription	K	1.1e-42
pCPAA3	203	COG0640	DNA-binding transcriptional regulator, ArsR family (ArsR) (PDB:3F6V)	Transcription	K	3.6e-27
pCPAA3	211	COG1028	NAD(P)-dependent dehydrogenase, short-chain alcohol dehydrogenase family (FabG) (PDB:6L1H)	Lipid transport and metabolism	I	1.1e-120
pCPAA3	212	COG0491	Glyoxylase or a related metal-dependent hydrolase, beta-lactamase superfamily II (GloB) (PDB:1QH3) (PUBMED:25670698)	General function prediction only	R	3.8e-135
pCPAA3	221	COG3409	Peptidoglycan-binding (PGRP) domain of peptidoglycan hydrolases (PGRP) (PDB:4FET)	Cell wall/membrane/envelope biogenesis	M	3.1e-109
pCPAA3	226	COG2197	DNA-binding response regulator, NarL/FixJ family, contains REC and HTH domains (CitB) (PDB:1A04)	Signal transduction mechanisms	T	1.6e-104
pCPAA3	229	COG0711	FoF1-type ATP synthase, membrane subunit b or b' (AtpF) (PDB:1B9U)	Energy production and conversion	C	2.3e-19
pCPAA3	234	COG2948	Type IV secretory pathway, VirB10 component (VirB10) (PDB:2BHV)	Intracellular trafficking, secretion, and vesicular transport	U	4.3e-15
pCPAA3	237	COG0492	Thioredoxin reductase (TrxB) (PDB:3FBS)	Posttranslational modification, protein turnover, chaperones	O	2.6e-173
pCPAA3	243	COG0553	Superfamily II DNA or RNA helicase, SNF2 family (HepA) (PDB:6UXV)	Transcription	K	0
pCPAA3	248	COG0791	Cell wall-associated hydrolase, NlpC_P60 family (NlpC) (PDB:2EVR)	Cell wall/membrane/envelope biogenesis	M	0
pCPAA3	249	COG1403	5-methylcytosine-specific restriction endonuclease McrA (McrA)	Defense mechanisms	V	4.8e-53
pCPAA3	250	COG0629	Single-stranded DNA-binding protein (Ssb) (PDB:1EQQ)	Replication, recombination and repair	L	3e-73
pCPAA3	251	COG3505	Type IV secretory pathway, VirD4 component, TraG/TraD family ATPase (VirD4) (PDB:1GL6)	Intracellular trafficking, secretion, and vesicular transport	U	2.4e-249
pCPAA3	255	COG2888	Predicted RNA-binding protein involved in translation, contains Zn-ribbon domain, DUF1610 family	General function prediction only	R	1.3e-07
pCPAA3	285	COG1949	Oligoribonuclease (3'-5' exoribonuclease) (Orn) (PDB:1YTA)	RNA processing and modification	A	8.2e-109
pCPAA3	288	COG0587	DNA polymerase III, alpha subunit (DnaE) (PDB:2HNH)	Replication, recombination and repair	L	0
pCPAA3	294	COG3378	DNA primase, phage- or plasmid-associated	Mobilome: prophages, transposons	X	7.7e-12
pCPAA3	295	COG1192	ParA-like ATPase involved in chromosome/plasmid partitioning or cellulose biosynthesis protein BcsQ (ParA) (PDB:6NOO)	Cell cycle control, cell division, chromosome partitioning	D	1e-53
pCPAA3	303	COG3600	Uncharacterized phage-associated protein, contains DUF4065 domain (GepA)	Mobilome: prophages, transposons	X	9.3e-44
pCPAA3	314	COG1423	ATP-dependent RNA circularization protein, DNA/RNA ligase (PAB1020) family (PDB:2VUG) (PUBMED:18511537)	Replication, recombination and repair	L	3.4e-52
pCPAA3	328	COG1690	RNA-splicing ligase RtcB, repairs tRNA damage (RtcB) (PDB:1UC2)	Translation, ribosomal structure and biogenesis	J	1e-233
pCPAA3	331	COG1793	ATP-dependent DNA ligase (CDC9) (PDB:1A0I)	Replication, recombination and repair	L	5e-183
pCPAA3	338	COG0262	Dihydrofolate reductase (FolA) (PDB:1DDR)	Coenzyme transport and metabolism	H	1.3e-94
pCPAA3	341	COG3583	Uncharacterized conserved protein YabE, contains G5 and tandem DUF348 domains (YabE) (PDB:5E27)	Function unknown	S	3.6e-39
pCPAA3	343	COG4021	tRNA(His) 5'-end guanylyltransferase (Thg1) (PDB:3OTB)	Translation, ribosomal structure and biogenesis	J	2.6e-153
pCPAA3	344	COG0237	Dephospho-CoA kinase (CoaE) (PDB:1JJV)	Coenzyme transport and metabolism	H	3e-143
pCPAA3	347	COG0125	Thymidylate kinase (Tmk) (PDB:3LV8)	Nucleotide transport and metabolism	F	3.4e-116
pCPAA3	348	COG0237	Dephospho-CoA kinase (CoaE) (PDB:1JJV)	Coenzyme transport and metabolism	H	2.5e-122
pCPAA3	349	COG0561	Hydroxymethylpyrimidine pyrophosphatase and other HAD family phosphatases (Cof) (PDB:1YMQ)	Coenzyme transport and metabolism	H	2.3e-21
pCPAA3	350	COG0461	Orotate phosphoribosyltransferase (PyrE) (PDB:4WML)	Nucleotide transport and metabolism	F	1.7e-14
pCPAA3	356	COG2310	Stress response protein SCP2 (TerZ) (PDB:2QNG)	Signal transduction mechanisms	T	2.5e-99
pCPAA3	359	COG0863	DNA modification methylase (YhdJ) (PDB:1BOO)	Replication, recombination and repair	L	6.1e-141
pCPAA3	360	COG3853	Uncharacterized conserved protein YaaN involved in tellurite resistance (YaaN)	Defense mechanisms	V	1.4e-208
pCPAA3	361	COG2310	Stress response protein SCP2 (TerZ) (PDB:2QNG)	Signal transduction mechanisms	T	2.3e-103
pCPAA3	362	COG2310	Stress response protein SCP2 (TerZ) (PDB:2QNG)	Signal transduction mechanisms	T	2.8e-101
pCPAA3	366	COG2899	Uncharacterized TerC-related membrane protein, DUF475 domain (TerC2)	Inorganic ion transport and metabolism	P	3.3e-188
pCPAA3	369	COG1051	ADP-ribose pyrophosphatase YjhB, NUDIX family (YjhB) (PDB:3GZ5)	Nucleotide transport and metabolism	F	5.3e-117
pCPAA3	370	COG3236	N-glycosidase YbiA/RibX (riboflavin biosynthesis, damage control), NADAR superfamily (RibX) (PDB:2B3W) (PUBMED:22399070;25431972)	Coenzyme transport and metabolism	H	3.9e-76
pCPAA3	371	COG1488	Nicotinic acid phosphoribosyltransferase (PncB) (PDB:1VLP)	Coenzyme transport and metabolism	H	0
pCPAA3	372	COG2310	Stress response protein SCP2 (TerZ) (PDB:2QNG)	Signal transduction mechanisms	T	2.3e-54
pCPAA3	373	COG0462	Phosphoribosylpyrophosphate synthetase (PrsA) (PDB:1DKR)	Nucleotide transport and metabolism	F	9.3e-176
pCPAA3	380	COG1479	DNAse/DNA nickase specific for phosphorothioated or glycosylated phage DNA, GmrSD/DndB/SspE family, contains DUF262 and HNH nuclease domains (GmrSD) (PDB:6JIV) (PUBMED:17188297;32251370)	Defense mechanisms	V	3e-06
pCPAA3	381	COG2314	Uncharacterized membrane protein YozV, TM2 domain, contains pTyr (TM2) (PUBMED:27148221)	General function prediction only	R	7.3e-10
pCPAA3	385	COG0286	Type I restriction-modification system, DNA methylase subunit (HsdM) (PDB:2AR0) (PUBMED:26872910)	Defense mechanisms	V	0
pCPAA3	386	COG3541	Predicted nucleotidyltransferase YcgL (YcgL)	General function prediction only	R	8.9e-151
pCPAA3	389	COG0628	Predicted PurR-regulated permease PerM (PerM)	General function prediction only	R	2.8e-172
pCPAA3	391	COG0328	Ribonuclease HI (RnhA) (PDB:1LAW)	Replication, recombination and repair	L	4.3e-81
pCPAA3	396	COG0272	NAD-dependent DNA ligase (Lig) (PDB:5TT5)	Replication, recombination and repair	L	0
pCPAA3	399	COG1409	3',5'-cyclic AMP phosphodiesterase CpdA (CpdA) (PDB:2ZO9)	Signal transduction mechanisms	T	1e-160
pCPAA3	406	COG0317	(p)ppGpp synthase/hydrolase, HD superfamily (SpoT) (PDB:1TDJ)	Signal transduction mechanisms	T	6.4e-122
pCPAA3	410	COG3858	Spore cortex hydrolase SleL/YaaH, N-acetylglucosaminidase of GH18 family (SleL) (PDB:4S3J)	Cell cycle control, cell division, chromosome partitioning	D	4.2e-169
pCPAA3	411	COG0863	DNA modification methylase (YhdJ) (PDB:1BOO)	Replication, recombination and repair	L	1.5e-223
pCPAA3	413	COG1990	Peptidyl-tRNA hydrolase (Pth2) (PDB:1Q7S)	Translation, ribosomal structure and biogenesis	J	2.4e-32
pCPAA3	414	COG1435	Thymidine kinase (Tdk) (PDB:1W4R)	Nucleotide transport and metabolism	F	2.1e-104
pCPAA3	417	COG1061	Superfamily II DNA or RNA helicase (SSL2) (PDB:6JDE)	Transcription	K	2.2e-07
pCPAA3	431	COG4974	Site-specific recombinase XerD (XerD) (PDB:1A0P)	Replication, recombination and repair	L	0
pCPAA3	432	COG4974	Site-specific recombinase XerD (XerD) (PDB:1A0P)	Replication, recombination and repair	L	1.7e-219
pCPAA3	433	COG1403	5-methylcytosine-specific restriction endonuclease McrA (McrA)	Defense mechanisms	V	4.6e-98
pCPAA3	434	COG1403	5-methylcytosine-specific restriction endonuclease McrA (McrA)	Defense mechanisms	V	2.8e-64
pCPAA3	437	COG0847	DNA polymerase III, epsilon subunit or related 3'-5' exonuclease (DnaQ) (PDB:1J53)	Replication, recombination and repair	L	1.9e-142
pCPAA3	440	COG0756	dUTP pyrophosphatase (dUTPase) (Dut) (PDB:1DUC)	Nucleotide transport and metabolism	F	4.8e-77
pCPAA3	442	COG0328	Ribonuclease HI (RnhA) (PDB:1LAW)	Replication, recombination and repair	L	6.4e-169
pCPAA3	448	COG1595	DNA-directed RNA polymerase specialized sigma subunit, sigma24 family (RpoE) (PDB:2Q1Z)	Transcription	K	7e-10
pCPAA3	458	COG4934	Serine protease, subtilase family (PDB:1T1E)	Posttranslational modification, protein turnover, chaperones	O	0
pCPAA3	481	COG0791	Cell wall-associated hydrolase, NlpC_P60 family (NlpC) (PDB:2EVR)	Cell wall/membrane/envelope biogenesis	M	1.1e-143
pCPAA3	486	COG4469	Competence protein CoiA, contains predicted nuclease domain (CoiA)	General function prediction only	R	1.5e-24
pCPAA3	487	COG0265	Periplasmic serine protease, S1-C subfamily, contain C-terminal PDZ domain (DegQ) (PDB:2HGA) (PUBMED:29686141)	Posttranslational modification, protein turnover, chaperones	O	3.3e-200
pCPAA3	494	COG3693	Endo-1,4-beta-xylanase, GH35 family (XynA) (PDB:1B30)	Carbohydrate transport and metabolism	G	1.6e-31
pCPAA3	497	COG4185	Predicted ABC-type ATPase or kinase	General function prediction only	R	5e-15
pCPAA3	521	COG3091	Predicted Zn-dependent metalloprotease, SprT family (SprT)	General function prediction only	R	1.4e-07
pCPAA3	530	COG1396	Transcriptional regulator, contains XRE-family HTH domain (HipB) (PDB:1ADR)	Transcription	K	2.7e-76
pCPAA3	553	COG5010	Flp pilus assembly protein TadD, contains TPR repeats (TadD) (PDB:3WXX)	Intracellular trafficking, secretion, and vesicular transport	U	3.5e-09
pCPAA3	558	COG1859	RNA:NAD 2'-phosphotransferase, TPT1/KptA family (KptA) (PDB:1WFX)	Translation, ribosomal structure and biogenesis	J	1.4e-103
pCPAA3	567	COG4889	Predicted helicase (PDB:5FFJ)	General function prediction only	R	3.9e-07
pCPAA3	569	COG1061	Superfamily II DNA or RNA helicase (SSL2) (PDB:6JDE)	Transcription	K	4e-19
pCPAA3	570	COG1061	Superfamily II DNA or RNA helicase (SSL2) (PDB:6JDE)	Transcription	K	2e-35
pCPAA3	581	COG0338	DNA-adenine methylase (Dam) (PDB:4GOL)	Replication, recombination and repair	L	1.1e-165
pCPAA3	582	COG1674	DNA segregation ATPase FtsK/SpoIIIE or related protein (FtsK) (PDB:2IUT)	Cell cycle control, cell division, chromosome partitioning	D	8.9e-18
pCPAA3	590	COG1396	Transcriptional regulator, contains XRE-family HTH domain (HipB) (PDB:1ADR)	Transcription	K	5.4e-11
pCPAA3	610	COG3831	WGR domain, predicted DNA-binding domain in MolR (WGR) (PDB:2CR9)	Transcription	K	1.2e-07
pCPAA3	617	COG2110	O-acetyl-ADP-ribose deacetylase (regulator of RNase III), contains Macro domain (YmdB) (PDB:1HJZ)	Translation, ribosomal structure and biogenesis	J	1.3e-10
pCPAA3	629	COG0739	Murein DD-endopeptidase MepM and murein hydrolase activator NlpD, contains LysM domain (NlpD) (PDB:2GU1)	Cell wall/membrane/envelope biogenesis	M	1.2e-129
pCPAA3	659	COG5428	Predicted antitoxin component YuzE of a toxin-antitoxin system, DUF2283 family (YuzE)	Defense mechanisms	V	2.1e-33
pCPAA3	661	COG1051	ADP-ribose pyrophosphatase YjhB, NUDIX family (YjhB) (PDB:3GZ5)	Nucleotide transport and metabolism	F	7.4e-08
pCPAA3	666	COG3942	Surface antigen (PDB:1QWY)	Cell wall/membrane/envelope biogenesis	M	1.6e-45
pCPAA3	669	COG3550	Serine/threonine protein kinase HipA, toxin component of the HipAB toxin-antitoxin module (HipA) (PDB:2WIU)	Signal transduction mechanisms	T	6.6e-244
pCPAA3	677	COG1403	5-methylcytosine-specific restriction endonuclease McrA (McrA)	Defense mechanisms	V	3.7e-146
pCPAA3	679	COG0691	tmRNA-binding protein (SmpB) (PDB:1J1H) (PUBMED:26251518)	Posttranslational modification, protein turnover, chaperones	O	1.4e-82
pCPAA3	695	COG1246	N-acetylglutamate synthase or related acetyltransferase, GNAT family (ArgA) (PDB:2R98)	Amino acid transport and metabolism	E	2.9e-19
pCPAA3	699	COG0328	Ribonuclease HI (RnhA) (PDB:1LAW)	Replication, recombination and repair	L	1.4e-16
pCPAA3	700	COG0328	Ribonuclease HI (RnhA) (PDB:1LAW)	Replication, recombination and repair	L	1.9e-111
pCPAA3	703	COG1502	Phosphatidylserine/phosphatidylglycerophosphate/cardiolipin synthase (Cls) (PDB:1BYR)	Lipid transport and metabolism	I	5.2e-205
pCPAA3	724	COG2268	Uncharacterized membrane protein YqiK, contains Band7/PHB/SPFH domain (YqiK) (PDB:1WIN)	Function unknown	S	7.6e-159
pCPAA3	727	COG4282	Cell wall assembly regulator SMI1 (Killer toxin-resistance protein 4) (SMI1) (PDB:5J1B)	Cell wall/membrane/envelope biogenesis	M	1.8e-134
pCPAA3	729	COG1651	Protein thiol-disulfide isomerase DsbC (DsbG) (PDB:2HI7)	Posttranslational modification, protein turnover, chaperones	O	4.5e-132
pCPAA3	751	COG0317	(p)ppGpp synthase/hydrolase, HD superfamily (SpoT) (PDB:1TDJ)	Signal transduction mechanisms	T	9.9e-81
pCPAA3	754	COG3505	Type IV secretory pathway, VirD4 component, TraG/TraD family ATPase (VirD4) (PDB:1GL6)	Intracellular trafficking, secretion, and vesicular transport	U	0
pCPAA3	771	COG4227	Antirestriction protein ArdC (ArdC) (PUBMED:10686096)	Replication, recombination and repair	L	1.4e-23
pCPAA3	782	COG1674	DNA segregation ATPase FtsK/SpoIIIE or related protein (FtsK) (PDB:2IUT)	Cell cycle control, cell division, chromosome partitioning	D	2.5e-07
pCPAA3	785	COG1674	DNA segregation ATPase FtsK/SpoIIIE or related protein (FtsK) (PDB:2IUT)	Cell cycle control, cell division, chromosome partitioning	D	0
pCPAA3	787	COG1674	DNA segregation ATPase FtsK/SpoIIIE or related protein (FtsK) (PDB:2IUT)	Cell cycle control, cell division, chromosome partitioning	D	1.6e-62
pCPAA3	789	COG2129	Predicted phosphoesterase, related to the Icc protein (PDB:2YVT)	General function prediction only	R	2.2e-14
Unnamed	1	COG3707	Two-component response regulator, AmiR/NasT family, consists of REC and RNA-binding antiterminator (ANTAR) domains (AmiR) (PDB:1QO0) (PUBMED:16936038)	Signal transduction mechanisms	T	8.9e-19
Unnamed	2	COG2203	GAF domain (GAF)	Signal transduction mechanisms	T	7.5e-26
Unnamed	4	COG0451	Nucleoside-diphosphate-sugar epimerase (WcaG) (PDB:2X4G)	Cell wall/membrane/envelope biogenesis	M	5.1e-65
Unnamed	5	COG0300	Short-chain dehydrogenase (YqjQ)	General function prediction only	R	3e-93
Unnamed	6	COG0300	Short-chain dehydrogenase (YqjQ)	General function prediction only	R	6.7e-72
Unnamed	7	COG1396	Transcriptional regulator, contains XRE-family HTH domain (HipB) (PDB:1ADR)	Transcription	K	5.6e-59
Unnamed	9	COG0596	2-succinyl-6-hydroxy-2,4-cyclohexadiene-1-carboxylate synthase MenH and related esterases, alpha/beta hydrolase fold (MenH) (PDB:4MYS)	Coenzyme transport and metabolism	H	1.1e-33
Unnamed	13	COG5297	Cellulase/cellobiase CelA1 (CelA1)	Carbohydrate transport and metabolism	G	4.5e-14
Unnamed	14	COG2801	Transposase InsO and inactivated derivatives (Tra5)	Mobilome: prophages, transposons	X	1.5e-32
Unnamed	19	COG3591	V8-like Glu-specific endopeptidase (eMpr)	Posttranslational modification, protein turnover, chaperones	O	3.2e-15
Unnamed	21	COG4974	Site-specific recombinase XerD (XerD) (PDB:1A0P)	Replication, recombination and repair	L	3.3e-06
Unnamed	22	COG4974	Site-specific recombinase XerD (XerD) (PDB:1A0P)	Replication, recombination and repair	L	2.1e-68
Unnamed	23	COG2333	DNA uptake channel protein ComEC C-terminal domain, metallo-beta-lactamase superfamily (ComEC)	Intracellular trafficking, secretion, and vesicular transport	U	1.8e-50
Unnamed	26	COG4804	Predicted nuclease of restriction endonuclease-like (RecB) superfamily, DUF1016 family (YhcG) (PUBMED:16011798)	General function prediction only	R	4.4e-145
Unnamed	32	COG1961	Site-specific DNA recombinase SpoIVCA/DNA invertase PinE (SpoIVCA) (PDB:1GDT)	Replication, recombination and repair	L	9e-53
Unnamed	33	COG1309	DNA-binding protein, AcrR family, includes nucleoid occlusion protein SlmA (AcrR) (PDB:2QOP)	Transcription	K	2.8e-30
Unnamed	35	COG0596	2-succinyl-6-hydroxy-2,4-cyclohexadiene-1-carboxylate synthase MenH and related esterases, alpha/beta hydrolase fold (MenH) (PDB:4MYS)	Coenzyme transport and metabolism	H	1.2e-85
Unnamed	36	COG1396	Transcriptional regulator, contains XRE-family HTH domain (HipB) (PDB:1ADR)	Transcription	K	5.9e-30
Unnamed	38	COG1846	DNA-binding transcriptional regulator, MarR family (MarR) (PDB:1JGS)	Transcription	K	3.3e-16
Unnamed	40	COG4977	Transcriptional regulator GlxA, contains an amidase domain and an AraC-type DNA-binding HTH domain (GlxA)	Transcription	K	1.8e-94
Unnamed	41	COG3237	Uncharacterized conserved protein YjbJ, UPF0337 family (yjbJ) (PDB:1RYK)	Function unknown	S	8.4e-14
Unnamed	42	COG0239	Fluoride ion exporter CrcB/FEX, affects chromosome condensation (CrcB) (PDB:5A40)	Cell cycle control, cell division, chromosome partitioning	D	1.7e-20
Unnamed	43	COG0221	Inorganic pyrophosphatase (Ppa) (PDB:117E)	Energy production and conversion	C	1.5e-76
Unnamed	44	COG3182	PepSY-associated TM region (PiuB) (PUBMED:15124630)	Function unknown	S	1.6e-174
Unnamed	49	COG2319	WD40 repeat (WD40) (PDB:3UVN)	General function prediction only	R	2.2e-06
Unnamed	50	COG5654	Uncharacterized protein, contains RES domain (RES)	Function unknown	S	1.2e-60
Unnamed	52	COG4748	Uncharacterized conserved protein, contains restriction enzyme R protein N terminal (HSDR_N) domain	Function unknown	S	4.1e-186
Unnamed	54	COG2963	Transposase InsE and inactivated derivatives (InsE) (PDB:2JN6) (PUBMED:23818957)	Mobilome: prophages, transposons	X	3.6e-39
Unnamed	55	COG2801	Transposase InsO and inactivated derivatives (Tra5)	Mobilome: prophages, transposons	X	2e-80
Unnamed	56	COG2801	Transposase InsO and inactivated derivatives (Tra5)	Mobilome: prophages, transposons	X	1.3e-28
Unnamed	57	COG0358	DNA primase (bacterial type) (DnaG) (PDB:3B39) (PUBMED:28128549)	Replication, recombination and repair	L	3.2e-35
Unnamed	59	COG0395	ABC-type glycerol-3-phosphate transport system, permease component (UgpE) (PDB:1VR4)	Carbohydrate transport and metabolism	G	1.4e-69
Unnamed	60	COG1175	ABC-type sugar transport system, permease component (UgpA) (PDB:3FH6)	Carbohydrate transport and metabolism	G	1.2e-64
Unnamed	61	COG1653	ABC-type glycerol-3-phosphate transport system, periplasmic component (UgpB) (PDB:2Z8D)	Carbohydrate transport and metabolism	G	6.3e-72
Unnamed	62	COG1621	Sucrose-6-phosphate hydrolase SacC, GH32 family (SacC) (PDB:1ST8)	Carbohydrate transport and metabolism	G	4.8e-91
Unnamed	63	COG1609	DNA-binding transcriptional regulator, LacI/PurR family (PurR) (PDB:1BDH)	Transcription	K	6.5e-80
Unnamed	64	COG0143	Methionyl-tRNA synthetase (MetG) (PDB:1A8H)	Translation, ribosomal structure and biogenesis	J	6e-38
Unnamed	66	COG0192	S-adenosylmethionine synthetase (MetK) (PDB:1FUG)	Coenzyme transport and metabolism	H	6.6e-212
Unnamed	68	COG2801	Transposase InsO and inactivated derivatives (Tra5)	Mobilome: prophages, transposons	X	1.4e-27
Unnamed	69	COG2801	Transposase InsO and inactivated derivatives (Tra5)	Mobilome: prophages, transposons	X	5.5e-73
Unnamed	70	COG2801	Transposase InsO and inactivated derivatives (Tra5)	Mobilome: prophages, transposons	X	4.2e-34
Unnamed	71	COG5297	Cellulase/cellobiase CelA1 (CelA1)	Carbohydrate transport and metabolism	G	2.6e-14
Unnamed	72	COG4305	Peptidoglycan-binding domain, expansin YoaJ (YoaJ)	Cell wall/membrane/envelope biogenesis	M	4.8e-53
Unnamed	73	COG4565	DNA-binding response regulator DpiB of citrate/malate metabolism (CitB)	Transcription	K	1.4e-54
Unnamed	74	COG3290	Sensor histidine kinase DipB regulating citrate/malate metabolism (CitA)	Signal transduction mechanisms	T	2.4e-110
Unnamed	75	COG1301	Na+/H+-dicarboxylate symporter (GltP) (PDB:1XFH)	Energy production and conversion	C	1.1e-157
Unnamed	76	COG1274	Phosphoenolpyruvate carboxykinase, GTP-dependent (PepCK) (PDB:4R43)	Energy production and conversion	C	3e-261
Unnamed	77	COG0057	Glyceraldehyde-3-phosphate dehydrogenase/erythrose-4-phosphate dehydrogenase (GapA) (PDB:3ZDF)	Carbohydrate transport and metabolism	G	4.7e-191
Unnamed	79	COG3311	DNA-binding transcriptional regulator AlpA (AlpA)	Transcription	K	1.2e-17
Unnamed	91	COG2110	O-acetyl-ADP-ribose deacetylase (regulator of RNase III), contains Macro domain (YmdB) (PDB:1HJZ)	Translation, ribosomal structure and biogenesis	J	2.1e-28
Unnamed	92	COG1247	L-amino acid N-acyltransferase MnaT (MnaT) (PDB:3DR6) (PUBMED:27941785)	Amino acid transport and metabolism	E	7e-08
Unnamed	94	COG1652	Cytoplasmic potassium-binding protein Kbp/XkdP/YgaU, contains LysM domain (XkdP) (PDB:5FIM) (PUBMED:27112601)	Inorganic ion transport and metabolism	P	4.2e-260
Unnamed	99	COG4961	Flp pilus assembly protein TadG, includes N-terminal TadE domain (TadG) (PUBMED:12010986)	Intracellular trafficking, secretion, and vesicular transport	U	7.6e-09
Unnamed	100	COG4961	Flp pilus assembly protein TadG, includes N-terminal TadE domain (TadG) (PUBMED:12010986)	Intracellular trafficking, secretion, and vesicular transport	U	1.9e-08
Unnamed	102	COG4965	Flp pilus assembly protein TadB (TadB)	Intracellular trafficking, secretion, and vesicular transport	U	1.2e-29
Unnamed	103	COG4965	Flp pilus assembly protein TadB (TadB)	Intracellular trafficking, secretion, and vesicular transport	U	5.6e-37
Unnamed	104	COG0630	Type IV secretory pathway ATPase VirB11/Archaellum biosynthesis ATPase ArlI/FlaI (VirB11) (PDB:1G6O) (PUBMED:32416640)	Cell motility	N	2.1e-146
Unnamed	105	COG0455	MinD-like ATPase FlhG/YlxH, activator of the FlhF-type GTPase (FlhG) (PDB:1G3Q)	Cell cycle control, cell division, chromosome partitioning	D	6.2e-17
Unnamed	106	COG1261	Flagellar basal body P-ring formation protein FlgA (FlgA) (PDB:3VJP)	Cell motility	N	5e-17
Unnamed	108	COG0791	Cell wall-associated hydrolase, NlpC_P60 family (NlpC) (PDB:2EVR)	Cell wall/membrane/envelope biogenesis	M	1.5e-106
Unnamed	110	COG3451	Type IV secretory pathway, VirB4 component (VirB4)	Intracellular trafficking, secretion, and vesicular transport	U	4e-155
Unnamed	119	COG1674	DNA segregation ATPase FtsK/SpoIIIE or related protein (FtsK) (PDB:2IUT)	Cell cycle control, cell division, chromosome partitioning	D	2.8e-207
Unnamed	123	COG5340	Abortive phage infection protein AbiEi, antitoxin conponent of an AbiEi-AbiEii TA system (AbiEi) (PUBMED:24465005;29518409)	Defense mechanisms	V	1.2e-39
Unnamed	127	COG1192	ParA-like ATPase involved in chromosome/plasmid partitioning or cellulose biosynthesis protein BcsQ (ParA) (PDB:6NOO)	Cell cycle control, cell division, chromosome partitioning	D	3.5e-61
Unnamed	128	COG0317	(p)ppGpp synthase/hydrolase, HD superfamily (SpoT) (PDB:1TDJ)	Signal transduction mechanisms	T	1.6e-35
pCFF113	1	COG1396	Transcriptional regulator, contains XRE-family HTH domain (HipB) (PDB:1ADR)	Transcription	K	5.6e-59
pCFF113	3	COG0596	2-succinyl-6-hydroxy-2,4-cyclohexadiene-1-carboxylate synthase MenH and related esterases, alpha/beta hydrolase fold (MenH) (PDB:4MYS)	Coenzyme transport and metabolism	H	1.1e-33
pCFF113	7	COG5297	Cellulase/cellobiase CelA1 (CelA1)	Carbohydrate transport and metabolism	G	4.5e-14
pCFF113	8	COG2801	Transposase InsO and inactivated derivatives (Tra5)	Mobilome: prophages, transposons	X	1.5e-32
pCFF113	13	COG3591	V8-like Glu-specific endopeptidase (eMpr)	Posttranslational modification, protein turnover, chaperones	O	3.2e-15
pCFF113	15	COG4974	Site-specific recombinase XerD (XerD) (PDB:1A0P)	Replication, recombination and repair	L	3.3e-06
pCFF113	16	COG4974	Site-specific recombinase XerD (XerD) (PDB:1A0P)	Replication, recombination and repair	L	2.1e-68
pCFF113	17	COG2333	DNA uptake channel protein ComEC C-terminal domain, metallo-beta-lactamase superfamily (ComEC)	Intracellular trafficking, secretion, and vesicular transport	U	1.8e-50
pCFF113	20	COG4804	Predicted nuclease of restriction endonuclease-like (RecB) superfamily, DUF1016 family (YhcG) (PUBMED:16011798)	General function prediction only	R	4.4e-145
pCFF113	26	COG1961	Site-specific DNA recombinase SpoIVCA/DNA invertase PinE (SpoIVCA) (PDB:1GDT)	Replication, recombination and repair	L	9e-53
pCFF113	27	COG1309	DNA-binding protein, AcrR family, includes nucleoid occlusion protein SlmA (AcrR) (PDB:2QOP)	Transcription	K	2.8e-30
pCFF113	29	COG0596	2-succinyl-6-hydroxy-2,4-cyclohexadiene-1-carboxylate synthase MenH and related esterases, alpha/beta hydrolase fold (MenH) (PDB:4MYS)	Coenzyme transport and metabolism	H	1.2e-85
pCFF113	30	COG1396	Transcriptional regulator, contains XRE-family HTH domain (HipB) (PDB:1ADR)	Transcription	K	5.9e-30
pCFF113	32	COG1846	DNA-binding transcriptional regulator, MarR family (MarR) (PDB:1JGS)	Transcription	K	3.3e-16
pCFF113	34	COG4977	Transcriptional regulator GlxA, contains an amidase domain and an AraC-type DNA-binding HTH domain (GlxA)	Transcription	K	1.8e-94
pCFF113	35	COG3237	Uncharacterized conserved protein YjbJ, UPF0337 family (yjbJ) (PDB:1RYK)	Function unknown	S	8.4e-14
pCFF113	36	COG0239	Fluoride ion exporter CrcB/FEX, affects chromosome condensation (CrcB) (PDB:5A40)	Cell cycle control, cell division, chromosome partitioning	D	1.7e-20
pCFF113	37	COG0221	Inorganic pyrophosphatase (Ppa) (PDB:117E)	Energy production and conversion	C	1.5e-76
pCFF113	38	COG3182	PepSY-associated TM region (PiuB) (PUBMED:15124630)	Function unknown	S	1.6e-174
pCFF113	43	COG2319	WD40 repeat (WD40) (PDB:3UVN)	General function prediction only	R	2.2e-06
pCFF113	44	COG5654	Uncharacterized protein, contains RES domain (RES)	Function unknown	S	1.2e-60
pCFF113	46	COG4748	Uncharacterized conserved protein, contains restriction enzyme R protein N terminal (HSDR_N) domain	Function unknown	S	4.1e-186
pCFF113	48	COG2963	Transposase InsE and inactivated derivatives (InsE) (PDB:2JN6) (PUBMED:23818957)	Mobilome: prophages, transposons	X	3.6e-39
pCFF113	49	COG2801	Transposase InsO and inactivated derivatives (Tra5)	Mobilome: prophages, transposons	X	2e-80
pCFF113	50	COG2801	Transposase InsO and inactivated derivatives (Tra5)	Mobilome: prophages, transposons	X	1.3e-28
pCFF113	51	COG0358	DNA primase (bacterial type) (DnaG) (PDB:3B39) (PUBMED:28128549)	Replication, recombination and repair	L	3.2e-35
pCFF113	53	COG0395	ABC-type glycerol-3-phosphate transport system, permease component (UgpE) (PDB:1VR4)	Carbohydrate transport and metabolism	G	1.4e-69
pCFF113	54	COG1175	ABC-type sugar transport system, permease component (UgpA) (PDB:3FH6)	Carbohydrate transport and metabolism	G	1.2e-64
pCFF113	55	COG1653	ABC-type glycerol-3-phosphate transport system, periplasmic component (UgpB) (PDB:2Z8D)	Carbohydrate transport and metabolism	G	6.3e-72
pCFF113	56	COG1621	Sucrose-6-phosphate hydrolase SacC, GH32 family (SacC) (PDB:1ST8)	Carbohydrate transport and metabolism	G	4.8e-91
pCFF113	57	COG1609	DNA-binding transcriptional regulator, LacI/PurR family (PurR) (PDB:1BDH)	Transcription	K	6.5e-80
pCFF113	58	COG0143	Methionyl-tRNA synthetase (MetG) (PDB:1A8H)	Translation, ribosomal structure and biogenesis	J	6e-38
pCFF113	60	COG0192	S-adenosylmethionine synthetase (MetK) (PDB:1FUG)	Coenzyme transport and metabolism	H	6.9e-203
pCFF113	62	COG2801	Transposase InsO and inactivated derivatives (Tra5)	Mobilome: prophages, transposons	X	1.4e-27
pCFF113	63	COG2801	Transposase InsO and inactivated derivatives (Tra5)	Mobilome: prophages, transposons	X	5.5e-73
pCFF113	64	COG2801	Transposase InsO and inactivated derivatives (Tra5)	Mobilome: prophages, transposons	X	4.2e-34
pCFF113	65	COG5297	Cellulase/cellobiase CelA1 (CelA1)	Carbohydrate transport and metabolism	G	2.6e-14
pCFF113	66	COG4305	Peptidoglycan-binding domain, expansin YoaJ (YoaJ)	Cell wall/membrane/envelope biogenesis	M	4.8e-53
pCFF113	67	COG4565	DNA-binding response regulator DpiB of citrate/malate metabolism (CitB)	Transcription	K	1.4e-54
pCFF113	68	COG3290	Sensor histidine kinase DipB regulating citrate/malate metabolism (CitA)	Signal transduction mechanisms	T	4.9e-111
pCFF113	69	COG1301	Na+/H+-dicarboxylate symporter (GltP) (PDB:1XFH)	Energy production and conversion	C	1.1e-157
pCFF113	70	COG1274	Phosphoenolpyruvate carboxykinase, GTP-dependent (PepCK) (PDB:4R43)	Energy production and conversion	C	3e-261
pCFF113	71	COG0057	Glyceraldehyde-3-phosphate dehydrogenase/erythrose-4-phosphate dehydrogenase (GapA) (PDB:3ZDF)	Carbohydrate transport and metabolism	G	3.6e-191
pCFF113	73	COG3311	DNA-binding transcriptional regulator AlpA (AlpA)	Transcription	K	1.2e-17
pCFF113	85	COG2110	O-acetyl-ADP-ribose deacetylase (regulator of RNase III), contains Macro domain (YmdB) (PDB:1HJZ)	Translation, ribosomal structure and biogenesis	J	2.1e-28
pCFF113	86	COG1247	L-amino acid N-acyltransferase MnaT (MnaT) (PDB:3DR6) (PUBMED:27941785)	Amino acid transport and metabolism	E	7e-08
pCFF113	88	COG1652	Cytoplasmic potassium-binding protein Kbp/XkdP/YgaU, contains LysM domain (XkdP) (PDB:5FIM) (PUBMED:27112601)	Inorganic ion transport and metabolism	P	4.2e-260
pCFF113	93	COG4961	Flp pilus assembly protein TadG, includes N-terminal TadE domain (TadG) (PUBMED:12010986)	Intracellular trafficking, secretion, and vesicular transport	U	7.6e-09
pCFF113	94	COG4961	Flp pilus assembly protein TadG, includes N-terminal TadE domain (TadG) (PUBMED:12010986)	Intracellular trafficking, secretion, and vesicular transport	U	1.9e-08
pCFF113	96	COG4965	Flp pilus assembly protein TadB (TadB)	Intracellular trafficking, secretion, and vesicular transport	U	1.2e-29
pCFF113	97	COG4965	Flp pilus assembly protein TadB (TadB)	Intracellular trafficking, secretion, and vesicular transport	U	5.6e-37
pCFF113	98	COG0630	Type IV secretory pathway ATPase VirB11/Archaellum biosynthesis ATPase ArlI/FlaI (VirB11) (PDB:1G6O) (PUBMED:32416640)	Cell motility	N	2.1e-146
pCFF113	99	COG0455	MinD-like ATPase FlhG/YlxH, activator of the FlhF-type GTPase (FlhG) (PDB:1G3Q)	Cell cycle control, cell division, chromosome partitioning	D	6.2e-17
pCFF113	100	COG1261	Flagellar basal body P-ring formation protein FlgA (FlgA) (PDB:3VJP)	Cell motility	N	5e-17
pCFF113	102	COG0791	Cell wall-associated hydrolase, NlpC_P60 family (NlpC) (PDB:2EVR)	Cell wall/membrane/envelope biogenesis	M	1.5e-106
pCFF113	104	COG3451	Type IV secretory pathway, VirB4 component (VirB4)	Intracellular trafficking, secretion, and vesicular transport	U	4e-155
pCFF113	113	COG1674	DNA segregation ATPase FtsK/SpoIIIE or related protein (FtsK) (PDB:2IUT)	Cell cycle control, cell division, chromosome partitioning	D	2.5e-143
pCFF113	114	COG1674	DNA segregation ATPase FtsK/SpoIIIE or related protein (FtsK) (PDB:2IUT)	Cell cycle control, cell division, chromosome partitioning	D	6.9e-54
pCFF113	118	COG5340	Abortive phage infection protein AbiEi, antitoxin conponent of an AbiEi-AbiEii TA system (AbiEi) (PUBMED:24465005;29518409)	Defense mechanisms	V	1.2e-39
pCFF113	122	COG1192	ParA-like ATPase involved in chromosome/plasmid partitioning or cellulose biosynthesis protein BcsQ (ParA) (PDB:6NOO)	Cell cycle control, cell division, chromosome partitioning	D	3.5e-61
pCFF113	123	COG0317	(p)ppGpp synthase/hydrolase, HD superfamily (SpoT) (PDB:1TDJ)	Signal transduction mechanisms	T	1.6e-35
pCff1	0	COG3707	Two-component response regulator, AmiR/NasT family, consists of REC and RNA-binding antiterminator (ANTAR) domains (AmiR) (PDB:1QO0) (PUBMED:16936038)	Signal transduction mechanisms	T	8.9e-19
pCff1	1	COG2203	GAF domain (GAF)	Signal transduction mechanisms	T	7.5e-26
pCff1	3	COG0451	Nucleoside-diphosphate-sugar epimerase (WcaG) (PDB:2X4G)	Cell wall/membrane/envelope biogenesis	M	5.1e-65
pCff1	4	COG0300	Short-chain dehydrogenase (YqjQ)	General function prediction only	R	3e-93
pCff1	5	COG0300	Short-chain dehydrogenase (YqjQ)	General function prediction only	R	6.7e-72
pCff1	6	COG1396	Transcriptional regulator, contains XRE-family HTH domain (HipB) (PDB:1ADR)	Transcription	K	5.6e-59
pCff1	8	COG0596	2-succinyl-6-hydroxy-2,4-cyclohexadiene-1-carboxylate synthase MenH and related esterases, alpha/beta hydrolase fold (MenH) (PDB:4MYS)	Coenzyme transport and metabolism	H	1.1e-33
pCff1	12	COG5297	Cellulase/cellobiase CelA1 (CelA1)	Carbohydrate transport and metabolism	G	4.5e-14
pCff1	13	COG2801	Transposase InsO and inactivated derivatives (Tra5)	Mobilome: prophages, transposons	X	1.5e-32
pCff1	18	COG3591	V8-like Glu-specific endopeptidase (eMpr)	Posttranslational modification, protein turnover, chaperones	O	3.2e-15
pCff1	20	COG4974	Site-specific recombinase XerD (XerD) (PDB:1A0P)	Replication, recombination and repair	L	3.3e-06
pCff1	21	COG4974	Site-specific recombinase XerD (XerD) (PDB:1A0P)	Replication, recombination and repair	L	2.1e-68
pCff1	22	COG2333	DNA uptake channel protein ComEC C-terminal domain, metallo-beta-lactamase superfamily (ComEC)	Intracellular trafficking, secretion, and vesicular transport	U	1.8e-50
pCff1	25	COG4804	Predicted nuclease of restriction endonuclease-like (RecB) superfamily, DUF1016 family (YhcG) (PUBMED:16011798)	General function prediction only	R	4.4e-145
pCff1	31	COG1961	Site-specific DNA recombinase SpoIVCA/DNA invertase PinE (SpoIVCA) (PDB:1GDT)	Replication, recombination and repair	L	9e-53
pCff1	32	COG1309	DNA-binding protein, AcrR family, includes nucleoid occlusion protein SlmA (AcrR) (PDB:2QOP)	Transcription	K	2.8e-30
pCff1	34	COG0596	2-succinyl-6-hydroxy-2,4-cyclohexadiene-1-carboxylate synthase MenH and related esterases, alpha/beta hydrolase fold (MenH) (PDB:4MYS)	Coenzyme transport and metabolism	H	1.2e-85
pCff1	35	COG1396	Transcriptional regulator, contains XRE-family HTH domain (HipB) (PDB:1ADR)	Transcription	K	5.9e-30
pCff1	37	COG1846	DNA-binding transcriptional regulator, MarR family (MarR) (PDB:1JGS)	Transcription	K	3.3e-16
pCff1	39	COG4977	Transcriptional regulator GlxA, contains an amidase domain and an AraC-type DNA-binding HTH domain (GlxA)	Transcription	K	1.8e-94
pCff1	40	COG3237	Uncharacterized conserved protein YjbJ, UPF0337 family (yjbJ) (PDB:1RYK)	Function unknown	S	8.4e-14
pCff1	41	COG0239	Fluoride ion exporter CrcB/FEX, affects chromosome condensation (CrcB) (PDB:5A40)	Cell cycle control, cell division, chromosome partitioning	D	1.9e-19
pCff1	42	COG0221	Inorganic pyrophosphatase (Ppa) (PDB:117E)	Energy production and conversion	C	1.5e-76
pCff1	43	COG3182	PepSY-associated TM region (PiuB) (PUBMED:15124630)	Function unknown	S	1.6e-174
pCff1	48	COG2319	WD40 repeat (WD40) (PDB:3UVN)	General function prediction only	R	2.2e-06
pCff1	49	COG5654	Uncharacterized protein, contains RES domain (RES)	Function unknown	S	1.2e-60
pCff1	51	COG4748	Uncharacterized conserved protein, contains restriction enzyme R protein N terminal (HSDR_N) domain	Function unknown	S	4.1e-186
pCff1	53	COG2963	Transposase InsE and inactivated derivatives (InsE) (PDB:2JN6) (PUBMED:23818957)	Mobilome: prophages, transposons	X	3.6e-39
pCff1	54	COG2801	Transposase InsO and inactivated derivatives (Tra5)	Mobilome: prophages, transposons	X	2e-80
pCff1	55	COG2801	Transposase InsO and inactivated derivatives (Tra5)	Mobilome: prophages, transposons	X	1.3e-28
pCff1	56	COG0358	DNA primase (bacterial type) (DnaG) (PDB:3B39) (PUBMED:28128549)	Replication, recombination and repair	L	3.2e-35
pCff1	58	COG0395	ABC-type glycerol-3-phosphate transport system, permease component (UgpE) (PDB:1VR4)	Carbohydrate transport and metabolism	G	1.4e-69
pCff1	59	COG1175	ABC-type sugar transport system, permease component (UgpA) (PDB:3FH6)	Carbohydrate transport and metabolism	G	1.2e-64
pCff1	60	COG1653	ABC-type glycerol-3-phosphate transport system, periplasmic component (UgpB) (PDB:2Z8D)	Carbohydrate transport and metabolism	G	6.3e-72
pCff1	61	COG1621	Sucrose-6-phosphate hydrolase SacC, GH32 family (SacC) (PDB:1ST8)	Carbohydrate transport and metabolism	G	4.8e-91
pCff1	62	COG1609	DNA-binding transcriptional regulator, LacI/PurR family (PurR) (PDB:1BDH)	Transcription	K	6.5e-80
pCff1	63	COG0143	Methionyl-tRNA synthetase (MetG) (PDB:1A8H)	Translation, ribosomal structure and biogenesis	J	6e-38
pCff1	65	COG0192	S-adenosylmethionine synthetase (MetK) (PDB:1FUG)	Coenzyme transport and metabolism	H	6.9e-203
pCff1	67	COG2801	Transposase InsO and inactivated derivatives (Tra5)	Mobilome: prophages, transposons	X	1.4e-27
pCff1	68	COG2801	Transposase InsO and inactivated derivatives (Tra5)	Mobilome: prophages, transposons	X	5.5e-73
pCff1	69	COG2801	Transposase InsO and inactivated derivatives (Tra5)	Mobilome: prophages, transposons	X	4.2e-34
pCff1	70	COG5297	Cellulase/cellobiase CelA1 (CelA1)	Carbohydrate transport and metabolism	G	2.6e-14
pCff1	71	COG4305	Peptidoglycan-binding domain, expansin YoaJ (YoaJ)	Cell wall/membrane/envelope biogenesis	M	4.8e-53
pCff1	72	COG4565	DNA-binding response regulator DpiB of citrate/malate metabolism (CitB)	Transcription	K	1.4e-54
pCff1	73	COG3290	Sensor histidine kinase DipB regulating citrate/malate metabolism (CitA)	Signal transduction mechanisms	T	4.9e-111
pCff1	74	COG1301	Na+/H+-dicarboxylate symporter (GltP) (PDB:1XFH)	Energy production and conversion	C	1.1e-157
pCff1	75	COG1274	Phosphoenolpyruvate carboxykinase, GTP-dependent (PepCK) (PDB:4R43)	Energy production and conversion	C	3e-261
pCff1	76	COG0057	Glyceraldehyde-3-phosphate dehydrogenase/erythrose-4-phosphate dehydrogenase (GapA) (PDB:3ZDF)	Carbohydrate transport and metabolism	G	4.7e-191
pCff1	78	COG3311	DNA-binding transcriptional regulator AlpA (AlpA)	Transcription	K	1.2e-17
pCff1	91	COG2110	O-acetyl-ADP-ribose deacetylase (regulator of RNase III), contains Macro domain (YmdB) (PDB:1HJZ)	Translation, ribosomal structure and biogenesis	J	2.1e-28
pCff1	92	COG1247	L-amino acid N-acyltransferase MnaT (MnaT) (PDB:3DR6) (PUBMED:27941785)	Amino acid transport and metabolism	E	2.7e-08
pCff1	94	COG1652	Cytoplasmic potassium-binding protein Kbp/XkdP/YgaU, contains LysM domain (XkdP) (PDB:5FIM) (PUBMED:27112601)	Inorganic ion transport and metabolism	P	4.2e-260
pCff1	99	COG4961	Flp pilus assembly protein TadG, includes N-terminal TadE domain (TadG) (PUBMED:12010986)	Intracellular trafficking, secretion, and vesicular transport	U	7.6e-09
pCff1	100	COG4961	Flp pilus assembly protein TadG, includes N-terminal TadE domain (TadG) (PUBMED:12010986)	Intracellular trafficking, secretion, and vesicular transport	U	1.9e-08
pCff1	102	COG4965	Flp pilus assembly protein TadB (TadB)	Intracellular trafficking, secretion, and vesicular transport	U	1.2e-29
pCff1	103	COG4965	Flp pilus assembly protein TadB (TadB)	Intracellular trafficking, secretion, and vesicular transport	U	4e-35
pCff1	104	COG0630	Type IV secretory pathway ATPase VirB11/Archaellum biosynthesis ATPase ArlI/FlaI (VirB11) (PDB:1G6O) (PUBMED:32416640)	Cell motility	N	2.1e-146
pCff1	105	COG0455	MinD-like ATPase FlhG/YlxH, activator of the FlhF-type GTPase (FlhG) (PDB:1G3Q)	Cell cycle control, cell division, chromosome partitioning	D	6.2e-17
pCff1	106	COG1261	Flagellar basal body P-ring formation protein FlgA (FlgA) (PDB:3VJP)	Cell motility	N	5e-17
pCff1	108	COG0791	Cell wall-associated hydrolase, NlpC_P60 family (NlpC) (PDB:2EVR)	Cell wall/membrane/envelope biogenesis	M	1.5e-106
pCff1	110	COG3451	Type IV secretory pathway, VirB4 component (VirB4)	Intracellular trafficking, secretion, and vesicular transport	U	4e-155
pCff1	119	COG1674	DNA segregation ATPase FtsK/SpoIIIE or related protein (FtsK) (PDB:2IUT)	Cell cycle control, cell division, chromosome partitioning	D	2.8e-207
pCff1	123	COG5340	Abortive phage infection protein AbiEi, antitoxin conponent of an AbiEi-AbiEii TA system (AbiEi) (PUBMED:24465005;29518409)	Defense mechanisms	V	1.2e-39
pCff1	127	COG1192	ParA-like ATPase involved in chromosome/plasmid partitioning or cellulose biosynthesis protein BcsQ (ParA) (PDB:6NOO)	Cell cycle control, cell division, chromosome partitioning	D	3.5e-61
pCff1	128	COG0317	(p)ppGpp synthase/hydrolase, HD superfamily (SpoT) (PDB:1TDJ)	Signal transduction mechanisms	T	1.6e-35
pCff1	135	COG2133	Glucose/arabinose dehydrogenase, beta-propeller fold (YliI) (PDB:1C9U)	Carbohydrate transport and metabolism	G	1.6e-09
pCff1	136	COG2133	Glucose/arabinose dehydrogenase, beta-propeller fold (YliI) (PDB:1C9U)	Carbohydrate transport and metabolism	G	5e-14
pCff1	137	COG4974	Site-specific recombinase XerD (XerD) (PDB:1A0P)	Replication, recombination and repair	L	9.8e-15
pCff1	139	COG0129	Dihydroxyacid dehydratase/phosphogluconate dehydratase (IlvD) (PDB:2GP4)	Amino acid transport and metabolism	E	8.6e-42
pCff1	140	COG5463	Uncharacterized conserved protein YgiB, UPF0441/DUF1190 family, involved in bioifilm formation (YgiB)	Function unknown	S	2e-11
pCff1	141	COG0754	Glutathionylspermidine synthase, CHAP domain (Gsp) (PDB:2IO7)	Amino acid transport and metabolism	E	2.3e-38
pCff1	142	COG1721	Uncharacterized conserved protein, DUF58 family, contains vWF domain (YeaD2)	Function unknown	S	9.8e-24
pCff1	143	COG0714	MoxR-like ATPase (MoxR) (PDB:2R44)	General function prediction only	R	4.6e-29
pCff1	144	COG0714	MoxR-like ATPase (MoxR) (PDB:2R44)	General function prediction only	R	3.6e-29
pCff1	148	COG1300	Stage II sporulation protein SpoIIM, component of the engulfment complex (SpoIIM)	Cell cycle control, cell division, chromosome partitioning	D	3.3e-18
pCff1	149	COG1300	Stage II sporulation protein SpoIIM, component of the engulfment complex (SpoIIM)	Cell cycle control, cell division, chromosome partitioning	D	1.1e-37
pCff1	150	COG1714	Uncharacterized membrane protein YckC, RDD family (YckC)	Function unknown	S	3.2e-55
pCff1	151	COG4714	Uncharacterized membrane-anchored protein	Function unknown	S	3.1e-19
pCff1	152	COG4714	Uncharacterized membrane-anchored protein	Function unknown	S	1.3e-16
pCff1	154	COG1522	DNA-binding transcriptional regulator, Lrp family (Lrp) (PDB:1I1G)	Transcription	K	5.8e-17
pCff1	155	COG2814	Predicted arabinose efflux permease AraJ, MFS family (AraJ) (PDB:4LDS)	Carbohydrate transport and metabolism	G	2.1e-24
pCff1	156	COG0663	Carbonic anhydrase or acetyltransferase, isoleucine patch superfamily (PaaY) (PDB:6IVE)	General function prediction only	R	1.2e-07
pCspYC1	0	COG2814	Predicted arabinose efflux permease AraJ, MFS family (AraJ) (PDB:4LDS)	Carbohydrate transport and metabolism	G	2.2e-63
pCspYC1	3	COG1309	DNA-binding protein, AcrR family, includes nucleoid occlusion protein SlmA (AcrR) (PDB:2QOP)	Transcription	K	2e-25
pCspYC1	7	COG4977	Transcriptional regulator GlxA, contains an amidase domain and an AraC-type DNA-binding HTH domain (GlxA)	Transcription	K	5e-63
pCspYC1	8	COG4977	Transcriptional regulator GlxA, contains an amidase domain and an AraC-type DNA-binding HTH domain (GlxA)	Transcription	K	1.6e-32
pCspYC1	11	COG3707	Two-component response regulator, AmiR/NasT family, consists of REC and RNA-binding antiterminator (ANTAR) domains (AmiR) (PDB:1QO0) (PUBMED:16936038)	Signal transduction mechanisms	T	4e-84
pCspYC1	12	COG3707	Two-component response regulator, AmiR/NasT family, consists of REC and RNA-binding antiterminator (ANTAR) domains (AmiR) (PDB:1QO0) (PUBMED:16936038)	Signal transduction mechanisms	T	7.7e-32
pCspYC1	13	COG1961	Site-specific DNA recombinase SpoIVCA/DNA invertase PinE (SpoIVCA) (PDB:1GDT)	Replication, recombination and repair	L	1.1e-90
pCspYC1	16	COG1192	ParA-like ATPase involved in chromosome/plasmid partitioning or cellulose biosynthesis protein BcsQ (ParA) (PDB:6NOO)	Cell cycle control, cell division, chromosome partitioning	D	6e-71
pCspYC1	19	COG1506	Dipeptidyl aminopeptidase/acylaminoacyl peptidase (DAP2) (PDB:2JBW)	Amino acid transport and metabolism	E	2e-50
pCspYC1	25	COG0739	Murein DD-endopeptidase MepM and murein hydrolase activator NlpD, contains LysM domain (NlpD) (PDB:2GU1)	Cell wall/membrane/envelope biogenesis	M	8.1e-41
pCspYC1	27	COG1714	Uncharacterized membrane protein YckC, RDD family (YckC)	Function unknown	S	1.9e-09
pCspYC1	34	COG3451	Type IV secretory pathway, VirB4 component (VirB4)	Intracellular trafficking, secretion, and vesicular transport	U	2e-123
pCspYC1	35	COG3505	Type IV secretory pathway, VirD4 component, TraG/TraD family ATPase (VirD4) (PDB:1GL6)	Intracellular trafficking, secretion, and vesicular transport	U	1.9e-164
pCspYC1	51	COG0695	Glutaredoxin (GrxC) (PDB:1AAZ)	Posttranslational modification, protein turnover, chaperones	O	1e-20
pCspYC1	57	COG1475	Chromosome segregation protein Spo0J, contains ParB-like nuclease domain (Spo0J) (PDB:1R71)	Cell cycle control, cell division, chromosome partitioning	D	1.9e-69
pCspYC1	64	COG1846	DNA-binding transcriptional regulator, MarR family (MarR) (PDB:1JGS)	Transcription	K	2e-46
pCspYC1	66	COG1802	DNA-binding transcriptional regulator, GntR family (GntR) (PDB:3FMS)	Transcription	K	2.6e-30
pCspYC1	73	COG3629	DNA-binding transcriptional regulator DnrI/AfsR/EmbR, SARP family, contains BTAD domain (DnrI) (PDB:2FEZ) (PUBMED:12625841)	Transcription	K	4.2e-65
pCspYC1	74	COG4804	Predicted nuclease of restriction endonuclease-like (RecB) superfamily, DUF1016 family (YhcG) (PUBMED:16011798)	General function prediction only	R	2e-150
pCspYC1	76	COG3063	Type IV pilus assembly protein PilF/PilW (PilF) (PDB:2VQ2) (PUBMED:16403447)	Cell motility	N	7.5e-10
pCspYC1	77	COG1961	Site-specific DNA recombinase SpoIVCA/DNA invertase PinE (SpoIVCA) (PDB:1GDT)	Replication, recombination and repair	L	3.1e-53
pCspYC1	79	COG4977	Transcriptional regulator GlxA, contains an amidase domain and an AraC-type DNA-binding HTH domain (GlxA)	Transcription	K	2.7e-59
pCspYC1	80	COG3707	Two-component response regulator, AmiR/NasT family, consists of REC and RNA-binding antiterminator (ANTAR) domains (AmiR) (PDB:1QO0) (PUBMED:16936038)	Signal transduction mechanisms	T	9e-71
pCspYC1	81	COG3707	Two-component response regulator, AmiR/NasT family, consists of REC and RNA-binding antiterminator (ANTAR) domains (AmiR) (PDB:1QO0) (PUBMED:16936038)	Signal transduction mechanisms	T	3.4e-24
pCspYC1	84	COG1846	DNA-binding transcriptional regulator, MarR family (MarR) (PDB:1JGS)	Transcription	K	5.6e-16
pCspYC1	88	COG4977	Transcriptional regulator GlxA, contains an amidase domain and an AraC-type DNA-binding HTH domain (GlxA)	Transcription	K	1.1e-38
pCspYC1	90	COG1902	2,4-dienoyl-CoA reductase or related NADH-dependent reductase, Old Yellow Enzyme (OYE) family (FadH) (PDB:1BWK)	Energy production and conversion	C	2.5e-124
pCspYC1	91	COG0604	NADPH:quinone reductase or related Zn-dependent oxidoreductase (Qor) (PDB:2VCY)	Energy production and conversion	C	6.1e-120
pCspYC1	92	COG0702	Uncharacterized conserved protein YbjT, contains NAD(P)-binding and DUF2867 domains (YbjT) (PDB:5L3Z)	General function prediction only	R	1e-97
pCspYC1	93	COG2141	Flavin-dependent oxidoreductase, luciferase family (includes alkanesulfonate monooxygenase SsuD and methylene tetrahydromethanopterin reductase) (SsuD) (PDB:1BRL)	Coenzyme transport and metabolism	H	9.9e-161
pCspYC1	94	COG2814	Predicted arabinose efflux permease AraJ, MFS family (AraJ) (PDB:4LDS)	Carbohydrate transport and metabolism	G	4.7e-90
pCspYC1	95	COG2085	Predicted dinucleotide-binding enzyme (PDB:2VNS)	General function prediction only	R	5.8e-78
pCspYC1	96	COG0789	DNA-binding transcriptional regulator, MerR family (SoxR) (PDB:2VZ4)	Transcription	K	1.3e-33
pCspYC1	97	COG2814	Predicted arabinose efflux permease AraJ, MFS family (AraJ) (PDB:4LDS)	Carbohydrate transport and metabolism	G	9.4e-43
pCff119a	0	COG3707	Two-component response regulator, AmiR/NasT family, consists of REC and RNA-binding antiterminator (ANTAR) domains (AmiR) (PDB:1QO0) (PUBMED:16936038)	Signal transduction mechanisms	T	7e-19
pCff119a	1	COG2203	GAF domain (GAF)	Signal transduction mechanisms	T	7.5e-26
pCff119a	3	COG0451	Nucleoside-diphosphate-sugar epimerase (WcaG) (PDB:2X4G)	Cell wall/membrane/envelope biogenesis	M	5.1e-65
pCff119a	4	COG0300	Short-chain dehydrogenase (YqjQ)	General function prediction only	R	3e-93
pCff119a	5	COG0300	Short-chain dehydrogenase (YqjQ)	General function prediction only	R	6.7e-72
pCff119a	6	COG1396	Transcriptional regulator, contains XRE-family HTH domain (HipB) (PDB:1ADR)	Transcription	K	5.6e-59
pCff119a	8	COG0596	2-succinyl-6-hydroxy-2,4-cyclohexadiene-1-carboxylate synthase MenH and related esterases, alpha/beta hydrolase fold (MenH) (PDB:4MYS)	Coenzyme transport and metabolism	H	1.1e-33
pCff119a	12	COG5297	Cellulase/cellobiase CelA1 (CelA1)	Carbohydrate transport and metabolism	G	8.5e-13
pCff119a	13	COG2801	Transposase InsO and inactivated derivatives (Tra5)	Mobilome: prophages, transposons	X	1.5e-32
pCff119a	18	COG3591	V8-like Glu-specific endopeptidase (eMpr)	Posttranslational modification, protein turnover, chaperones	O	3.2e-15
pCff119a	20	COG4974	Site-specific recombinase XerD (XerD) (PDB:1A0P)	Replication, recombination and repair	L	3.3e-06
pCff119a	21	COG4974	Site-specific recombinase XerD (XerD) (PDB:1A0P)	Replication, recombination and repair	L	2.1e-68
pCff119a	22	COG2333	DNA uptake channel protein ComEC C-terminal domain, metallo-beta-lactamase superfamily (ComEC)	Intracellular trafficking, secretion, and vesicular transport	U	1.8e-50
pCff119a	25	COG4804	Predicted nuclease of restriction endonuclease-like (RecB) superfamily, DUF1016 family (YhcG) (PUBMED:16011798)	General function prediction only	R	4.4e-145
pCff119a	31	COG1961	Site-specific DNA recombinase SpoIVCA/DNA invertase PinE (SpoIVCA) (PDB:1GDT)	Replication, recombination and repair	L	9e-53
pCff119a	32	COG1309	DNA-binding protein, AcrR family, includes nucleoid occlusion protein SlmA (AcrR) (PDB:2QOP)	Transcription	K	2.8e-30
pCff119a	34	COG0596	2-succinyl-6-hydroxy-2,4-cyclohexadiene-1-carboxylate synthase MenH and related esterases, alpha/beta hydrolase fold (MenH) (PDB:4MYS)	Coenzyme transport and metabolism	H	1.2e-85
pCff119a	35	COG1396	Transcriptional regulator, contains XRE-family HTH domain (HipB) (PDB:1ADR)	Transcription	K	5.9e-30
pCff119a	37	COG1846	DNA-binding transcriptional regulator, MarR family (MarR) (PDB:1JGS)	Transcription	K	3.3e-16
pCff119a	39	COG4977	Transcriptional regulator GlxA, contains an amidase domain and an AraC-type DNA-binding HTH domain (GlxA)	Transcription	K	1.8e-94
pCff119a	40	COG3237	Uncharacterized conserved protein YjbJ, UPF0337 family (yjbJ) (PDB:1RYK)	Function unknown	S	8.4e-14
pCff119a	41	COG0239	Fluoride ion exporter CrcB/FEX, affects chromosome condensation (CrcB) (PDB:5A40)	Cell cycle control, cell division, chromosome partitioning	D	1.7e-20
pCff119a	42	COG0221	Inorganic pyrophosphatase (Ppa) (PDB:117E)	Energy production and conversion	C	1.5e-76
pCff119a	43	COG3182	PepSY-associated TM region (PiuB) (PUBMED:15124630)	Function unknown	S	1.6e-174
pCff119a	48	COG2319	WD40 repeat (WD40) (PDB:3UVN)	General function prediction only	R	2.2e-06
pCff119a	49	COG5654	Uncharacterized protein, contains RES domain (RES)	Function unknown	S	1.2e-60
pCff119a	51	COG4748	Uncharacterized conserved protein, contains restriction enzyme R protein N terminal (HSDR_N) domain	Function unknown	S	4.1e-186
pCff119a	53	COG2963	Transposase InsE and inactivated derivatives (InsE) (PDB:2JN6) (PUBMED:23818957)	Mobilome: prophages, transposons	X	3.6e-39
pCff119a	54	COG2801	Transposase InsO and inactivated derivatives (Tra5)	Mobilome: prophages, transposons	X	2e-80
pCff119a	55	COG2801	Transposase InsO and inactivated derivatives (Tra5)	Mobilome: prophages, transposons	X	1.3e-28
pCff119a	56	COG0358	DNA primase (bacterial type) (DnaG) (PDB:3B39) (PUBMED:28128549)	Replication, recombination and repair	L	3.2e-35
pCff119a	58	COG0395	ABC-type glycerol-3-phosphate transport system, permease component (UgpE) (PDB:1VR4)	Carbohydrate transport and metabolism	G	1.4e-69
pCff119a	59	COG1175	ABC-type sugar transport system, permease component (UgpA) (PDB:3FH6)	Carbohydrate transport and metabolism	G	1.2e-64
pCff119a	60	COG1653	ABC-type glycerol-3-phosphate transport system, periplasmic component (UgpB) (PDB:2Z8D)	Carbohydrate transport and metabolism	G	6.3e-72
pCff119a	61	COG1621	Sucrose-6-phosphate hydrolase SacC, GH32 family (SacC) (PDB:1ST8)	Carbohydrate transport and metabolism	G	4.8e-91
pCff119a	62	COG1609	DNA-binding transcriptional regulator, LacI/PurR family (PurR) (PDB:1BDH)	Transcription	K	6.5e-80
pCff119a	63	COG0143	Methionyl-tRNA synthetase (MetG) (PDB:1A8H)	Translation, ribosomal structure and biogenesis	J	6e-38
pCff119a	65	COG0192	S-adenosylmethionine synthetase (MetK) (PDB:1FUG)	Coenzyme transport and metabolism	H	6.9e-203
pCff119a	67	COG2801	Transposase InsO and inactivated derivatives (Tra5)	Mobilome: prophages, transposons	X	1.4e-27
pCff119a	68	COG2801	Transposase InsO and inactivated derivatives (Tra5)	Mobilome: prophages, transposons	X	5.5e-73
pCff119a	69	COG2801	Transposase InsO and inactivated derivatives (Tra5)	Mobilome: prophages, transposons	X	4.2e-34
pCff119a	70	COG5297	Cellulase/cellobiase CelA1 (CelA1)	Carbohydrate transport and metabolism	G	2.6e-14
pCff119a	71	COG4305	Peptidoglycan-binding domain, expansin YoaJ (YoaJ)	Cell wall/membrane/envelope biogenesis	M	4.8e-53
pCff119a	72	COG4565	DNA-binding response regulator DpiB of citrate/malate metabolism (CitB)	Transcription	K	1.4e-54
pCff119a	73	COG3290	Sensor histidine kinase DipB regulating citrate/malate metabolism (CitA)	Signal transduction mechanisms	T	4.9e-111
pCff119a	74	COG1301	Na+/H+-dicarboxylate symporter (GltP) (PDB:1XFH)	Energy production and conversion	C	1.1e-157
pCff119a	75	COG1274	Phosphoenolpyruvate carboxykinase, GTP-dependent (PepCK) (PDB:4R43)	Energy production and conversion	C	3e-261
pCff119a	76	COG0057	Glyceraldehyde-3-phosphate dehydrogenase/erythrose-4-phosphate dehydrogenase (GapA) (PDB:3ZDF)	Carbohydrate transport and metabolism	G	3.7e-191
pCff119a	78	COG3311	DNA-binding transcriptional regulator AlpA (AlpA)	Transcription	K	1.2e-17
pCff119a	90	COG2110	O-acetyl-ADP-ribose deacetylase (regulator of RNase III), contains Macro domain (YmdB) (PDB:1HJZ)	Translation, ribosomal structure and biogenesis	J	2.1e-28
pCff119a	91	COG1247	L-amino acid N-acyltransferase MnaT (MnaT) (PDB:3DR6) (PUBMED:27941785)	Amino acid transport and metabolism	E	2.7e-08
pCff119a	93	COG1652	Cytoplasmic potassium-binding protein Kbp/XkdP/YgaU, contains LysM domain (XkdP) (PDB:5FIM) (PUBMED:27112601)	Inorganic ion transport and metabolism	P	4.2e-260
pCff119a	98	COG4961	Flp pilus assembly protein TadG, includes N-terminal TadE domain (TadG) (PUBMED:12010986)	Intracellular trafficking, secretion, and vesicular transport	U	7.6e-09
pCff119a	99	COG4961	Flp pilus assembly protein TadG, includes N-terminal TadE domain (TadG) (PUBMED:12010986)	Intracellular trafficking, secretion, and vesicular transport	U	1.9e-08
pCff119a	101	COG4965	Flp pilus assembly protein TadB (TadB)	Intracellular trafficking, secretion, and vesicular transport	U	1.2e-29
pCff119a	102	COG4965	Flp pilus assembly protein TadB (TadB)	Intracellular trafficking, secretion, and vesicular transport	U	5.6e-37
pCff119a	103	COG0630	Type IV secretory pathway ATPase VirB11/Archaellum biosynthesis ATPase ArlI/FlaI (VirB11) (PDB:1G6O) (PUBMED:32416640)	Cell motility	N	2.1e-146
pCff119a	104	COG0455	MinD-like ATPase FlhG/YlxH, activator of the FlhF-type GTPase (FlhG) (PDB:1G3Q)	Cell cycle control, cell division, chromosome partitioning	D	6.2e-17
pCff119a	105	COG1261	Flagellar basal body P-ring formation protein FlgA (FlgA) (PDB:3VJP)	Cell motility	N	5e-17
pCff119a	107	COG0791	Cell wall-associated hydrolase, NlpC_P60 family (NlpC) (PDB:2EVR)	Cell wall/membrane/envelope biogenesis	M	1.5e-106
pCff119a	109	COG3451	Type IV secretory pathway, VirB4 component (VirB4)	Intracellular trafficking, secretion, and vesicular transport	U	4e-155
pCff119a	118	COG1674	DNA segregation ATPase FtsK/SpoIIIE or related protein (FtsK) (PDB:2IUT)	Cell cycle control, cell division, chromosome partitioning	D	1.8e-206
pCff119a	122	COG5340	Abortive phage infection protein AbiEi, antitoxin conponent of an AbiEi-AbiEii TA system (AbiEi) (PUBMED:24465005;29518409)	Defense mechanisms	V	1.2e-39
pCff119a	126	COG1192	ParA-like ATPase involved in chromosome/plasmid partitioning or cellulose biosynthesis protein BcsQ (ParA) (PDB:6NOO)	Cell cycle control, cell division, chromosome partitioning	D	3.5e-61
pCff119a	127	COG0317	(p)ppGpp synthase/hydrolase, HD superfamily (SpoT) (PDB:1TDJ)	Signal transduction mechanisms	T	1.6e-35
pCff119b	0	COG3707	Two-component response regulator, AmiR/NasT family, consists of REC and RNA-binding antiterminator (ANTAR) domains (AmiR) (PDB:1QO0) (PUBMED:16936038)	Signal transduction mechanisms	T	7e-19
pCff119b	1	COG2203	GAF domain (GAF)	Signal transduction mechanisms	T	7.5e-26
pCff119b	3	COG0451	Nucleoside-diphosphate-sugar epimerase (WcaG) (PDB:2X4G)	Cell wall/membrane/envelope biogenesis	M	5.1e-65
pCff119b	4	COG0300	Short-chain dehydrogenase (YqjQ)	General function prediction only	R	3e-93
pCff119b	5	COG0300	Short-chain dehydrogenase (YqjQ)	General function prediction only	R	6.7e-72
pCff119b	6	COG1396	Transcriptional regulator, contains XRE-family HTH domain (HipB) (PDB:1ADR)	Transcription	K	5.6e-59
pCff119b	8	COG0596	2-succinyl-6-hydroxy-2,4-cyclohexadiene-1-carboxylate synthase MenH and related esterases, alpha/beta hydrolase fold (MenH) (PDB:4MYS)	Coenzyme transport and metabolism	H	1.1e-33
pCff119b	12	COG5297	Cellulase/cellobiase CelA1 (CelA1)	Carbohydrate transport and metabolism	G	8.5e-13
pCff119b	13	COG2801	Transposase InsO and inactivated derivatives (Tra5)	Mobilome: prophages, transposons	X	1.5e-32
pCff119b	18	COG3591	V8-like Glu-specific endopeptidase (eMpr)	Posttranslational modification, protein turnover, chaperones	O	3.2e-15
pCff119b	20	COG4974	Site-specific recombinase XerD (XerD) (PDB:1A0P)	Replication, recombination and repair	L	3.3e-06
pCff119b	21	COG4974	Site-specific recombinase XerD (XerD) (PDB:1A0P)	Replication, recombination and repair	L	2.1e-68
pCff119b	22	COG2333	DNA uptake channel protein ComEC C-terminal domain, metallo-beta-lactamase superfamily (ComEC)	Intracellular trafficking, secretion, and vesicular transport	U	1.8e-50
pCff119b	25	COG4804	Predicted nuclease of restriction endonuclease-like (RecB) superfamily, DUF1016 family (YhcG) (PUBMED:16011798)	General function prediction only	R	4.4e-145
pCff119b	31	COG1961	Site-specific DNA recombinase SpoIVCA/DNA invertase PinE (SpoIVCA) (PDB:1GDT)	Replication, recombination and repair	L	9e-53
pCff119b	32	COG1309	DNA-binding protein, AcrR family, includes nucleoid occlusion protein SlmA (AcrR) (PDB:2QOP)	Transcription	K	2.8e-30
pCff119b	34	COG0596	2-succinyl-6-hydroxy-2,4-cyclohexadiene-1-carboxylate synthase MenH and related esterases, alpha/beta hydrolase fold (MenH) (PDB:4MYS)	Coenzyme transport and metabolism	H	1.2e-85
pCff119b	35	COG1396	Transcriptional regulator, contains XRE-family HTH domain (HipB) (PDB:1ADR)	Transcription	K	5.9e-30
pCff119b	37	COG1846	DNA-binding transcriptional regulator, MarR family (MarR) (PDB:1JGS)	Transcription	K	3.3e-16
pCff119b	39	COG4977	Transcriptional regulator GlxA, contains an amidase domain and an AraC-type DNA-binding HTH domain (GlxA)	Transcription	K	1.8e-94
pCff119b	40	COG3237	Uncharacterized conserved protein YjbJ, UPF0337 family (yjbJ) (PDB:1RYK)	Function unknown	S	8.4e-14
pCff119b	41	COG0239	Fluoride ion exporter CrcB/FEX, affects chromosome condensation (CrcB) (PDB:5A40)	Cell cycle control, cell division, chromosome partitioning	D	1.7e-20
pCff119b	42	COG0221	Inorganic pyrophosphatase (Ppa) (PDB:117E)	Energy production and conversion	C	1.5e-76
pCff119b	43	COG3182	PepSY-associated TM region (PiuB) (PUBMED:15124630)	Function unknown	S	1.6e-174
pCff119b	48	COG2319	WD40 repeat (WD40) (PDB:3UVN)	General function prediction only	R	2.2e-06
pCff119b	49	COG5654	Uncharacterized protein, contains RES domain (RES)	Function unknown	S	1.2e-60
pCff119b	51	COG4748	Uncharacterized conserved protein, contains restriction enzyme R protein N terminal (HSDR_N) domain	Function unknown	S	4.1e-186
pCff119b	53	COG2963	Transposase InsE and inactivated derivatives (InsE) (PDB:2JN6) (PUBMED:23818957)	Mobilome: prophages, transposons	X	3.6e-39
pCff119b	54	COG2801	Transposase InsO and inactivated derivatives (Tra5)	Mobilome: prophages, transposons	X	2e-80
pCff119b	55	COG2801	Transposase InsO and inactivated derivatives (Tra5)	Mobilome: prophages, transposons	X	1.3e-28
pCff119b	56	COG0358	DNA primase (bacterial type) (DnaG) (PDB:3B39) (PUBMED:28128549)	Replication, recombination and repair	L	3.2e-35
pCff119b	58	COG0395	ABC-type glycerol-3-phosphate transport system, permease component (UgpE) (PDB:1VR4)	Carbohydrate transport and metabolism	G	1.4e-69
pCff119b	59	COG1175	ABC-type sugar transport system, permease component (UgpA) (PDB:3FH6)	Carbohydrate transport and metabolism	G	1.2e-64
pCff119b	60	COG1653	ABC-type glycerol-3-phosphate transport system, periplasmic component (UgpB) (PDB:2Z8D)	Carbohydrate transport and metabolism	G	6.3e-72
pCff119b	61	COG1621	Sucrose-6-phosphate hydrolase SacC, GH32 family (SacC) (PDB:1ST8)	Carbohydrate transport and metabolism	G	4.8e-91
pCff119b	62	COG1609	DNA-binding transcriptional regulator, LacI/PurR family (PurR) (PDB:1BDH)	Transcription	K	6.5e-80
pCff119b	63	COG0143	Methionyl-tRNA synthetase (MetG) (PDB:1A8H)	Translation, ribosomal structure and biogenesis	J	6e-38
pCff119b	65	COG0192	S-adenosylmethionine synthetase (MetK) (PDB:1FUG)	Coenzyme transport and metabolism	H	6.9e-203
pCff119b	67	COG2801	Transposase InsO and inactivated derivatives (Tra5)	Mobilome: prophages, transposons	X	1.4e-27
pCff119b	68	COG2801	Transposase InsO and inactivated derivatives (Tra5)	Mobilome: prophages, transposons	X	5.5e-73
pCff119b	69	COG2801	Transposase InsO and inactivated derivatives (Tra5)	Mobilome: prophages, transposons	X	4.2e-34
pCff119b	70	COG5297	Cellulase/cellobiase CelA1 (CelA1)	Carbohydrate transport and metabolism	G	2.6e-14
pCff119b	71	COG4305	Peptidoglycan-binding domain, expansin YoaJ (YoaJ)	Cell wall/membrane/envelope biogenesis	M	4.8e-53
pCff119b	72	COG4565	DNA-binding response regulator DpiB of citrate/malate metabolism (CitB)	Transcription	K	1.4e-54
pCff119b	73	COG3290	Sensor histidine kinase DipB regulating citrate/malate metabolism (CitA)	Signal transduction mechanisms	T	4.9e-111
pCff119b	74	COG1301	Na+/H+-dicarboxylate symporter (GltP) (PDB:1XFH)	Energy production and conversion	C	1.1e-157
pCff119b	75	COG1274	Phosphoenolpyruvate carboxykinase, GTP-dependent (PepCK) (PDB:4R43)	Energy production and conversion	C	3e-261
pCff119b	76	COG0057	Glyceraldehyde-3-phosphate dehydrogenase/erythrose-4-phosphate dehydrogenase (GapA) (PDB:3ZDF)	Carbohydrate transport and metabolism	G	3.6e-191
pCff119b	78	COG3311	DNA-binding transcriptional regulator AlpA (AlpA)	Transcription	K	1.2e-17
pCff119b	90	COG2110	O-acetyl-ADP-ribose deacetylase (regulator of RNase III), contains Macro domain (YmdB) (PDB:1HJZ)	Translation, ribosomal structure and biogenesis	J	2.1e-28
pCff119b	91	COG1247	L-amino acid N-acyltransferase MnaT (MnaT) (PDB:3DR6) (PUBMED:27941785)	Amino acid transport and metabolism	E	2.7e-08
pCff119b	93	COG1652	Cytoplasmic potassium-binding protein Kbp/XkdP/YgaU, contains LysM domain (XkdP) (PDB:5FIM) (PUBMED:27112601)	Inorganic ion transport and metabolism	P	4.2e-260
pCff119b	98	COG4961	Flp pilus assembly protein TadG, includes N-terminal TadE domain (TadG) (PUBMED:12010986)	Intracellular trafficking, secretion, and vesicular transport	U	7.6e-09
pCff119b	99	COG4961	Flp pilus assembly protein TadG, includes N-terminal TadE domain (TadG) (PUBMED:12010986)	Intracellular trafficking, secretion, and vesicular transport	U	1.9e-08
pCff119b	101	COG4965	Flp pilus assembly protein TadB (TadB)	Intracellular trafficking, secretion, and vesicular transport	U	1.2e-29
pCff119b	102	COG4965	Flp pilus assembly protein TadB (TadB)	Intracellular trafficking, secretion, and vesicular transport	U	5.6e-37
pCff119b	103	COG0630	Type IV secretory pathway ATPase VirB11/Archaellum biosynthesis ATPase ArlI/FlaI (VirB11) (PDB:1G6O) (PUBMED:32416640)	Cell motility	N	2.1e-146
pCff119b	104	COG0455	MinD-like ATPase FlhG/YlxH, activator of the FlhF-type GTPase (FlhG) (PDB:1G3Q)	Cell cycle control, cell division, chromosome partitioning	D	6.2e-17
pCff119b	105	COG1261	Flagellar basal body P-ring formation protein FlgA (FlgA) (PDB:3VJP)	Cell motility	N	5e-17
pCff119b	107	COG0791	Cell wall-associated hydrolase, NlpC_P60 family (NlpC) (PDB:2EVR)	Cell wall/membrane/envelope biogenesis	M	1.5e-106
pCff119b	109	COG3451	Type IV secretory pathway, VirB4 component (VirB4)	Intracellular trafficking, secretion, and vesicular transport	U	4e-155
pCff119b	118	COG1674	DNA segregation ATPase FtsK/SpoIIIE or related protein (FtsK) (PDB:2IUT)	Cell cycle control, cell division, chromosome partitioning	D	1.8e-206
pCff119b	122	COG5340	Abortive phage infection protein AbiEi, antitoxin conponent of an AbiEi-AbiEii TA system (AbiEi) (PUBMED:24465005;29518409)	Defense mechanisms	V	1.2e-39
pCff119b	126	COG1192	ParA-like ATPase involved in chromosome/plasmid partitioning or cellulose biosynthesis protein BcsQ (ParA) (PDB:6NOO)	Cell cycle control, cell division, chromosome partitioning	D	3.5e-61
pCff119b	127	COG0317	(p)ppGpp synthase/hydrolase, HD superfamily (SpoT) (PDB:1TDJ)	Signal transduction mechanisms	T	1.6e-35
pTCL	0	COG1192	ParA-like ATPase involved in chromosome/plasmid partitioning or cellulose biosynthesis protein BcsQ (ParA) (PDB:6NOO)	Cell cycle control, cell division, chromosome partitioning	D	6.3e-90
pTCL	5	COG4974	Site-specific recombinase XerD (XerD) (PDB:1A0P)	Replication, recombination and repair	L	1e-66
pTCL	7	COG0431	NAD(P)H-dependent FMN reductase (SsuE) (PDB:6DQI)	Energy production and conversion	C	5.1e-56
pTCL	8	COG4689	Acetoacetate decarboxylase (Adc) (PDB:3BGT)	Secondary metabolites biosynthesis, transport and catabolism	Q	9.4e-23
pTCL	9	COG1022	Long-chain acyl-CoA synthetase (AMP-forming) (FAA1)	Lipid transport and metabolism	I	3.8e-267
pTCL	10	COG2977	4'-phosphopantetheinyl transferase EntD (siderophore biosynthesis) (EntD) (PDB:4QJK)	Secondary metabolites biosynthesis, transport and catabolism	Q	1.2e-23
pTCL	13	COG3861	Stress response protein YsnF (function unknown) (YsnF)	Function unknown	S	1.4e-52
pTCL	14	COG4188	Predicted dienelactone hydrolase	General function prediction only	R	7.2e-48
pTCL	15	COG5651	PPE-repeat protein (PPE) (PDB:1XIP)	Function unknown	S	1.4e-100
pTCL	17	COG3011	Predicted thiol-disulfide oxidoreductase YuxK, DCC family (YuxK) (PUBMED:15236740)	General function prediction only	R	7.9e-08
pTCL	19	COG2207	AraC-type DNA-binding domain and AraC-containing proteins (AraC) (PDB:1BL0)	Transcription	K	1.9e-12
pTCL	20	COG1004	UDP-glucose 6-dehydrogenase (Ugd) (PDB:1DLI)	Cell wall/membrane/envelope biogenesis	M	1.5e-244
pTCL	21	COG4124	Beta-mannanase (ManB2) (PDB:1GVY)	Carbohydrate transport and metabolism	G	1.5e-181
pTCL	22	COG1215	Glycosyltransferase, catalytic subunit of cellulose synthase and poly-beta-1,6-N-acetylglucosamine synthase (BcsA) (PDB:4HG6)	Cell motility	N	1.2e-250
pTCL	23	COG2899	Uncharacterized TerC-related membrane protein, DUF475 domain (TerC2)	Inorganic ion transport and metabolism	P	5.9e-135
pTCL	24	COG0288	Carbonic anhydrase (CynT) (PDB:1EKJ) (PUBMED:22081392)	Inorganic ion transport and metabolism	P	1.7e-99
pTCL	27	COG2197	DNA-binding response regulator, NarL/FixJ family, contains REC and HTH domains (CitB) (PDB:1A04)	Signal transduction mechanisms	T	4e-07
pTCL	28	COG4977	Transcriptional regulator GlxA, contains an amidase domain and an AraC-type DNA-binding HTH domain (GlxA)	Transcription	K	1.9e-34
pTCL	29	COG2801	Transposase InsO and inactivated derivatives (Tra5)	Mobilome: prophages, transposons	X	5.2e-35
pTCL	30	COG2801	Transposase InsO and inactivated derivatives (Tra5)	Mobilome: prophages, transposons	X	9.8e-129
pTCL	33	COG0681	Signal peptidase I (LepB) (PDB:1B12) (PUBMED:1925027)	Intracellular trafficking, secretion, and vesicular transport	U	6.2e-08
pTCL	37	COG5640	Secreted trypsin-like serine protease	Posttranslational modification, protein turnover, chaperones	O	7.3e-62
pTCL	40	COG2207	AraC-type DNA-binding domain and AraC-containing proteins (AraC) (PDB:1BL0)	Transcription	K	1.3e-23
pTCL	41	COG0388	Omega-amidase YafV/Nit2, hydrolyzes alpha-ketoglutaramate (Nit2) (PUBMED:28373563)	Energy production and conversion	C	4.1e-103
pTCL	42	COG4974	Site-specific recombinase XerD (XerD) (PDB:1A0P)	Replication, recombination and repair	L	9.2e-69
pTCL	43	COG4974	Site-specific recombinase XerD (XerD) (PDB:1A0P)	Replication, recombination and repair	L	4.1e-07
pTCL	45	COG3177	Fic family protein (PDB:3CUC)	Transcription	K	4.8e-98
pTCL	46	COG0507	ATPase/5-3 helicase helicase subunit RecD of the DNA repair enzyme RecBCD (exonuclease V) (RecD) (PDB:1W36) (PUBMED:29901759;30601118)	Replication, recombination and repair	L	2.3e-53
pTCL	48	COG2807	Cyanate permease (CynX)	Inorganic ion transport and metabolism	P	4.6e-109
pTCL	49	COG2186	DNA-binding transcriptional regulator, FadR family (FadR) (PDB:1E2X)	Transcription	K	2.6e-58
pTCL	50	COG1309	DNA-binding protein, AcrR family, includes nucleoid occlusion protein SlmA (AcrR) (PDB:2QOP)	Transcription	K	7.3e-44
pTCL	51	COG0654	2-polyprenyl-6-methoxyphenol hydroxylase and related FAD-dependent oxidoreductases (UbiH) (PDB:1BF3)	Coenzyme transport and metabolism	H	1e-147
pTCL	52	COG1846	DNA-binding transcriptional regulator, MarR family (MarR) (PDB:1JGS)	Transcription	K	5.3e-11
pTCL	54	COG1250	3-hydroxyacyl-CoA dehydrogenase (FadB) (PDB:5ZQZ)	Lipid transport and metabolism	I	3.2e-85
pTCL	58	COG4123	tRNA1(Val) A37 N6-methylase TrmN6 (TrmN6)	Translation, ribosomal structure and biogenesis	J	4e-11
pTCL	59	COG0286	Type I restriction-modification system, DNA methylase subunit (HsdM) (PDB:2AR0) (PUBMED:26872910)	Defense mechanisms	V	1.9e-73
pTCL	65	COG1475	Chromosome segregation protein Spo0J, contains ParB-like nuclease domain (Spo0J) (PDB:1R71)	Cell cycle control, cell division, chromosome partitioning	D	2e-34
pTCL	68	COG3547	Transposase	Mobilome: prophages, transposons	X	3.7e-69
pTCL	69	COG1475	Chromosome segregation protein Spo0J, contains ParB-like nuclease domain (Spo0J) (PDB:1R71)	Cell cycle control, cell division, chromosome partitioning	D	2.6e-18
pTCL	74	COG0695	Glutaredoxin (GrxC) (PDB:1AAZ)	Posttranslational modification, protein turnover, chaperones	O	6.1e-21
pTCL	82	COG0358	DNA primase (bacterial type) (DnaG) (PDB:3B39) (PUBMED:28128549)	Replication, recombination and repair	L	2.1e-231
pTCL	86	COG1858	Cytochrome c peroxidase (MauG) (PDB:1EB7)	Posttranslational modification, protein turnover, chaperones	O	3.1e-70
pTCL	90	COG0695	Glutaredoxin (GrxC) (PDB:1AAZ)	Posttranslational modification, protein turnover, chaperones	O	1.9e-20
pTCL	97	COG1204	Replicative superfamily II helicase (BRR2) (PDB:2VA8)	Replication, recombination and repair	L	4.2e-110
pTCL	98	COG1204	Replicative superfamily II helicase (BRR2) (PDB:2VA8)	Replication, recombination and repair	L	8.4e-97
pTCL	100	COG4271	Predicted nucleotide-binding protein containing TIR -like domain	General function prediction only	R	3.3e-48
pTCL	103	COG1506	Dipeptidyl aminopeptidase/acylaminoacyl peptidase (DAP2) (PDB:2JBW)	Amino acid transport and metabolism	E	6.1e-06
pTCL	104	COG1266	Membrane protease YdiL, CAAX protease family (YdiL)	Posttranslational modification, protein turnover, chaperones	O	3.7e-52
pTCL	114	COG3583	Uncharacterized conserved protein YabE, contains G5 and tandem DUF348 domains (YabE) (PDB:5E27)	Function unknown	S	2.8e-06
pTCL	115	COG3505	Type IV secretory pathway, VirD4 component, TraG/TraD family ATPase (VirD4) (PDB:1GL6)	Intracellular trafficking, secretion, and vesicular transport	U	1.4e-07
pTCL	117	COG4916	Uncharacterized conserved protein	Function unknown	S	6.7e-115
pTCL	119	COG4249	Uncharacterized conserved protein, contains caspase domain (PDB:3UO8)	General function prediction only	R	1.2e-104
pTCL	124	COG2826	Transposase and inactivated derivatives, IS30 family (Tra8)	Mobilome: prophages, transposons	X	7.2e-36
pTCL	125	COG2826	Transposase and inactivated derivatives, IS30 family (Tra8)	Mobilome: prophages, transposons	X	3.3e-52
pTCL	126	COG2826	Transposase and inactivated derivatives, IS30 family (Tra8)	Mobilome: prophages, transposons	X	1.4e-26
pTCL	127	COG1733	DNA-binding transcriptional regulator, HxlR family (HxlR) (PDB:1YYV)	Transcription	K	3.4e-56
pTCL	128	COG0667	Pyridoxal reductase PdxI or related oxidoreductase, aldo/keto reductase family (PdxI) (PDB:1LQA) (PUBMED:32253339)	Coenzyme transport and metabolism	H	2.1e-124
pTCL	133	COG4977	Transcriptional regulator GlxA, contains an amidase domain and an AraC-type DNA-binding HTH domain (GlxA)	Transcription	K	1.6e-24
pTCL	134	COG2084	3-hydroxyisobutyrate dehydrogenase or related beta-hydroxyacid dehydrogenase (MmsB) (PDB:1I36)	Lipid transport and metabolism	I	2.2e-63
pTCL	136	COG0071	Small heat shock protein IbpA, HSP20 family (IbpA) (PDB:1GME)	Posttranslational modification, protein turnover, chaperones	O	7.3e-46
pTCL	138	COG3707	Two-component response regulator, AmiR/NasT family, consists of REC and RNA-binding antiterminator (ANTAR) domains (AmiR) (PDB:1QO0) (PUBMED:16936038)	Signal transduction mechanisms	T	3e-28
pTCL	139	COG3707	Two-component response regulator, AmiR/NasT family, consists of REC and RNA-binding antiterminator (ANTAR) domains (AmiR) (PDB:1QO0) (PUBMED:16936038)	Signal transduction mechanisms	T	1e-69
pTCL	141	COG3293	Transposase	Mobilome: prophages, transposons	X	1.7e-12
pTCL	142	COG1309	DNA-binding protein, AcrR family, includes nucleoid occlusion protein SlmA (AcrR) (PDB:2QOP)	Transcription	K	1.3e-30
pTCL	143	COG2272	Carboxylesterase type B (PnbA) (PDB:1K4Y)	Lipid transport and metabolism	I	6e-81
pTCL	144	COG2801	Transposase InsO and inactivated derivatives (Tra5)	Mobilome: prophages, transposons	X	7.3e-21
pTCL	145	COG2801	Transposase InsO and inactivated derivatives (Tra5)	Mobilome: prophages, transposons	X	9.3e-125
pTCL	153	COG1309	DNA-binding protein, AcrR family, includes nucleoid occlusion protein SlmA (AcrR) (PDB:2QOP)	Transcription	K	2.1e-20
pTCL	154	COG1846	DNA-binding transcriptional regulator, MarR family (MarR) (PDB:1JGS)	Transcription	K	1.8e-23
pTCL	157	COG2084	3-hydroxyisobutyrate dehydrogenase or related beta-hydroxyacid dehydrogenase (MmsB) (PDB:1I36)	Lipid transport and metabolism	I	5.5e-59
pTCL	160	COG1846	DNA-binding transcriptional regulator, MarR family (MarR) (PDB:1JGS)	Transcription	K	9.2e-51
pTCL	163	COG1846	DNA-binding transcriptional regulator, MarR family (MarR) (PDB:1JGS)	Transcription	K	5.3e-11
pTCL	164	COG0654	2-polyprenyl-6-methoxyphenol hydroxylase and related FAD-dependent oxidoreductases (UbiH) (PDB:1BF3)	Coenzyme transport and metabolism	H	1e-147
pTCL	165	COG1309	DNA-binding protein, AcrR family, includes nucleoid occlusion protein SlmA (AcrR) (PDB:2QOP)	Transcription	K	5.6e-44
pTCL	168	COG4842	Secreted virulence factor YukE/EsxA, WXG100 family (EsxA) (PDB:3GVM) (PUBMED:15657139;24798022;27600772)	Defense mechanisms	V	2.4e-24
pTCL	173	COG3729	General stress protein YciG, contains tandem KGG domains (GsiB)	General function prediction only	R	1.6e-08
pTCL	174	COG1674	DNA segregation ATPase FtsK/SpoIIIE or related protein (FtsK) (PDB:2IUT)	Cell cycle control, cell division, chromosome partitioning	D	0
pTCL	175	COG1961	Site-specific DNA recombinase SpoIVCA/DNA invertase PinE (SpoIVCA) (PDB:1GDT)	Replication, recombination and repair	L	1.9e-70
pTCL	176	COG1621	Sucrose-6-phosphate hydrolase SacC, GH32 family (SacC) (PDB:1ST8)	Carbohydrate transport and metabolism	G	1e-222
pTCL	177	COG1826	Twin-arginine protein secretion pathway components TatA and TatB (TatA) (PDB:2L16)	Intracellular trafficking, secretion, and vesicular transport	U	4.3e-14
pTCL	178	COG1826	Twin-arginine protein secretion pathway components TatA and TatB (TatA) (PDB:2L16)	Intracellular trafficking, secretion, and vesicular transport	U	1e-08
pTCL	179	COG0805	Twin-arginine protein secretion pathway component TatC (TatC) (PDB:4B4A)	Intracellular trafficking, secretion, and vesicular transport	U	6.8e-101
pTCL	180	COG0524	Sugar or nucleoside kinase, ribokinase family (RbsK) (PDB:2QCV)	Carbohydrate transport and metabolism	G	5.6e-64
pTCL	181	COG1621	Sucrose-6-phosphate hydrolase SacC, GH32 family (SacC) (PDB:1ST8)	Carbohydrate transport and metabolism	G	1.3e-51
pTCL	182	COG0395	ABC-type glycerol-3-phosphate transport system, permease component (UgpE) (PDB:1VR4)	Carbohydrate transport and metabolism	G	3.8e-76
pTCL	183	COG1175	ABC-type sugar transport system, permease component (UgpA) (PDB:3FH6)	Carbohydrate transport and metabolism	G	8.5e-71
pTCL	184	COG1653	ABC-type glycerol-3-phosphate transport system, periplasmic component (UgpB) (PDB:2Z8D)	Carbohydrate transport and metabolism	G	1.6e-105
pTCL	185	COG1609	DNA-binding transcriptional regulator, LacI/PurR family (PurR) (PDB:1BDH)	Transcription	K	2.8e-62
pTCL	186	COG1621	Sucrose-6-phosphate hydrolase SacC, GH32 family (SacC) (PDB:1ST8)	Carbohydrate transport and metabolism	G	9.3e-141
pTCL	187	COG4804	Predicted nuclease of restriction endonuclease-like (RecB) superfamily, DUF1016 family (YhcG) (PUBMED:16011798)	General function prediction only	R	2e-47
pTCS	0	COG1192	ParA-like ATPase involved in chromosome/plasmid partitioning or cellulose biosynthesis protein BcsQ (ParA) (PDB:6NOO)	Cell cycle control, cell division, chromosome partitioning	D	2.2e-119
pTCS	2	COG1309	DNA-binding protein, AcrR family, includes nucleoid occlusion protein SlmA (AcrR) (PDB:2QOP)	Transcription	K	2e-20
pTCS	5	COG1961	Site-specific DNA recombinase SpoIVCA/DNA invertase PinE (SpoIVCA) (PDB:1GDT)	Replication, recombination and repair	L	7.9e-72
pTCS	7	COG3979	Chitodextrinase (PDB:1WVU)	Carbohydrate transport and metabolism	G	1e-138
pTCS	8	COG3546	Mn-containing catalase (includes spore coat protein CotJC) (CotJC) (PDB:1JKU) (PUBMED:20434458)	Inorganic ion transport and metabolism	P	1.4e-174
pTCS	15	COG2184	Fido, protein-threonine AMPylation domain (FIDO) (PDB:2F6S) (PUBMED:19503829)	Signal transduction mechanisms	T	4.4e-63
pTCS	20	COG0507	ATPase/5-3 helicase helicase subunit RecD of the DNA repair enzyme RecBCD (exonuclease V) (RecD) (PDB:1W36) (PUBMED:29901759;30601118)	Replication, recombination and repair	L	0
pTCS	23	COG3505	Type IV secretory pathway, VirD4 component, TraG/TraD family ATPase (VirD4) (PDB:1GL6)	Intracellular trafficking, secretion, and vesicular transport	U	9.5e-81
pTCS	32	COG0739	Murein DD-endopeptidase MepM and murein hydrolase activator NlpD, contains LysM domain (NlpD) (PDB:2GU1)	Cell wall/membrane/envelope biogenesis	M	8.3e-25
pTCS	34	COG3451	Type IV secretory pathway, VirB4 component (VirB4)	Intracellular trafficking, secretion, and vesicular transport	U	3.2e-69
pTCS	41	COG1192	ParA-like ATPase involved in chromosome/plasmid partitioning or cellulose biosynthesis protein BcsQ (ParA) (PDB:6NOO)	Cell cycle control, cell division, chromosome partitioning	D	1e-67
pC1a	0	COG0507	ATPase/5-3 helicase helicase subunit RecD of the DNA repair enzyme RecBCD (exonuclease V) (RecD) (PDB:1W36) (PUBMED:29901759;30601118)	Replication, recombination and repair	L	1e-264
pC1a	3	COG1609	DNA-binding transcriptional regulator, LacI/PurR family (PurR) (PDB:1BDH)	Transcription	K	1.4e-07
pC1a	4	COG5520	O-Glycosyl hydrolase (XynC)	Cell wall/membrane/envelope biogenesis	M	5.7e-42
pC1a	5	COG3534	Alpha-L-arabinofuranosidase (AbfA) (PDB:1PZ2)	Carbohydrate transport and metabolism	G	8.2e-69
pC1a	7	COG3534	Alpha-L-arabinofuranosidase (AbfA) (PDB:1PZ2)	Carbohydrate transport and metabolism	G	1.6e-139
pC1a	8	COG3507	Beta-xylosidase (XynB2) (PDB:1Y7B)	Carbohydrate transport and metabolism	G	3.1e-60
pC1a	9	COG1609	DNA-binding transcriptional regulator, LacI/PurR family (PurR) (PDB:1BDH)	Transcription	K	4.2e-76
pC1a	10	COG0395	ABC-type glycerol-3-phosphate transport system, permease component (UgpE) (PDB:1VR4)	Carbohydrate transport and metabolism	G	7.8e-89
pC1a	11	COG1175	ABC-type sugar transport system, permease component (UgpA) (PDB:3FH6)	Carbohydrate transport and metabolism	G	1.3e-90
pC1a	12	COG1653	ABC-type glycerol-3-phosphate transport system, periplasmic component (UgpB) (PDB:2Z8D)	Carbohydrate transport and metabolism	G	1e-95
pC1a	13	COG3507	Beta-xylosidase (XynB2) (PDB:1Y7B)	Carbohydrate transport and metabolism	G	4.5e-82
pC1a	15	COG1396	Transcriptional regulator, contains XRE-family HTH domain (HipB) (PDB:1ADR)	Transcription	K	1.7e-54
[truncated: 844 more rows]

## Sheet: Table_S6
Table S6. Replicase types encoded on Curtobacterium plasmids.
[truncated: 28 more rows]

[truncated: 4 more sheets: Table_S7, Table_S8, Table_S9, Table_S10]
